# Supplementary material for: Benchmarking causal reasoning algorithms for gene expression-based compound mechanism of action analysis
Source: BMC Bioinformatics. 2023 Apr 18;24:154. doi: 10.1186/s12859-023-05277-1 (PMC10111792; doi:10.1186/s12859-023-05277-1)
Supplement: Supplementary file 4 — Additional file 4: Results for the case study Diethylstilbestrol. [file 12859_2023_5277_MOESM4_ESM.xlsx]

## Sheet: Legend
Case study
This file contains the benchmarking results for the compound Diethylstilbestrol for all parameter (platform, gene set, cell line, network, algorithm) combinations
The sheet "Targets" contains results for direct target recovery and "Pathways" for compound-associated pathway recovery
LEGEND FOR SHEET "TARGETS"			LEGEND FOR SHEET "PATHWAYS"
Overlap	Number of directly recovered targets		Targets	Full list of compound targets
Overlap_HGNC	Recovered targets HGNC symbol		Enrichment	-log10(p-value) of two-step pathway enrichment
p-value	Significance of overlap (Fisher's exact test)		Overlapping Pathways	Enriched pathways in the set of compound-associated pathways
			Overlap	Number of enriched pathways in the set of compound-associated pathways

## Sheet: Targets
Platform	Gene_Set	Cell_Line	Algorithm	Network	Overlap	Overlap_HGNC	p-value
CMap	LM	MCF7	SigNet	Metabase_High	6	ESR1, ESR2, NR3C1, MAPK1, KMT2A, MEN1	2.49e-05		Platform	Average	Gene_Set	Average	Cell_Line	Average	Algorithm	Average	Network	Average
LINCS	LM	MCF7	SigNet	Metabase_Med	6	ESR1, MAPK1, ESR2, NR3C1, KMT2A, MEN1	3.02e-05		LINCS	2.23958	ALL	2.29688	MCF7	2.32292	CausalR_RT	1.54167	Omnipath	1.75
CMap	ALL	PC3	SigNet	Metabase_High	6	ESR1, ESR2, MAPK1, NR3C1, MEN1, KMT2A	2.49e-05		CMap	2.33333	LM	1.96875	PC3	2.25	CARNIVAL	0.833333	Metabase_All	2
LINCS	BING	MCF7	CausalR_RT	Metabase_High	6	DRD2, KMT2A, DRD1, OPRK1, ESR2, ADORA3	0.0118174				BING	2.59375			CausalR_Network	2.375	Metabase_High	2.6875
CMap	BING	PC3	CausalR_Network	Metabase_High	6	ESR1, KMT2A, MAPK1, MEN1, ESR2, NR3C1	0.000279218								SigNet	4.39583	Metabase_Med	2.70833
CMap	BING	PC3	CausalR_Network	Metabase_Med	6	ESR1, MAPK1, MEN1, KMT2A, ESR2, NR3C1	0.000309924		Range	0.09375		0.625		0.0729167		3.5625		0.958333
CMap	LM	MCF7	SigNet	Metabase_Med	6	ESR1, ESR2, MAPK1, NR3C1, KMT2A, MEN1	3.02e-05
CMap	ALL	MCF7	CausalR_Network	Metabase_High	6	MAPK1, ESR1, ESR2, NR3C1, MEN1, ESRRG	0.000212734
CMap	ALL	PC3	SigNet	Metabase_Med	6	ESR1, ESR2, MAPK1, NR3C1, MEN1, KMT2A	3.02e-05
CMap	BING	MCF7	SigNet	Metabase_High	6	ESR1, ESR2, MAPK1, NR3C1, KMT2A, MEN1	2.49e-05
LINCS	LM	MCF7	SigNet	Metabase_High	6	ESR1, ESR2, MAPK1, NR3C1, KMT2A, MEN1	2.49e-05
CMap	BING	MCF7	SigNet	Metabase_Med	6	ESR1, ESR2, MAPK1, NR3C1, KMT2A, MEN1	3.02e-05
LINCS	BING	MCF7	CausalR_RT	Metabase_Med	6	DRD2, KMT2A, OPRK1, DRD3, DRD1, ESR2	0.0146455
LINCS	ALL	MCF7	SigNet	Metabase_High	5	ESR1, ESR2, MAPK1, NR3C1, KMT2A	0.000304493
CMap	ALL	MCF7	SigNet	Metabase_High	5	ESR1, ESR2, MAPK1, NR3C1, MEN1	0.000304493
LINCS	LM	PC3	SigNet	Metabase_High	5	ESR1, ESR2, MAPK1, NR3C1, KMT2A	0.000304493
CMap	BING	MCF7	CausalR_Network	Metabase_Med	5	KMT2A, NR3C1, ESR1, MEN1, MAPK1	0.000710013
LINCS	LM	PC3	SigNet	Metabase_Med	5	ESR1, ESR2, MAPK1, NR3C1, KMT2A	0.000354294
LINCS	BING	PC3	SigNet	Metabase_High	5	ESR1, ESR2, MAPK1, NR3C1, KMT2A	0.000304493
CMap	BING	PC3	SigNet	Metabase_High	5	ESR1, ESR2, MAPK1, NR3C1, MEN1	0.000304493
CMap	BING	MCF7	CausalR_Network	Metabase_High	5	KMT2A, NR3C1, ESR1, MEN1, MAPK1	0.000591158
LINCS	BING	PC3	CausalR_Network	Metabase_All	5	ESR1, ESR2, MAPK1, KMT2A, NR3C1	0.00317878
CMap	BING	PC3	SigNet	Metabase_Med	5	ESR1, ESR2, MAPK1, NR3C1, MEN1	0.000354294
LINCS	BING	MCF7	SigNet	Metabase_Med	5	ESR1, ESR2, MAPK1, NR3C1, KMT2A	0.000354294
LINCS	BING	MCF7	SigNet	Metabase_High	5	ESR1, ESR2, MAPK1, NR3C1, KMT2A	0.000304493
CMap	ALL	MCF7	CausalR_Network	Metabase_Med	5	MAPK1, ESR1, ESR2, MEN1, ESRRG	0.0020787
LINCS	ALL	MCF7	SigNet	Metabase_Med	5	ESR1, MAPK1, ESR2, NR3C1, KMT2A	0.000354294
CMap	ALL	MCF7	SigNet	Metabase_Med	5	ESR1, ESR2, MAPK1, NR3C1, MEN1	0.000354294
CMap	ALL	PC3	CausalR_Network	Metabase_All	5	ESR1, ESR2, ESRRB, NR3C1, MAPK1	8.84e-06
CMap	LM	PC3	SigNet	Metabase_High	4	ESR1, ESR2, MAPK1, NR3C1	0.00297537
LINCS	ALL	PC3	SigNet	Metabase_High	4	ESR1, ESR2, MAPK1, NR3C1	0.00297537
LINCS	BING	PC3	SigNet	Metabase_Med	4	ESR1, ESR2, MAPK1, NR3C1	0.00333101
LINCS	BING	PC3	CausalR_Network	Metabase_High	4	ESR1, ESR2, MAPK1, KMT2A	0.00638351
LINCS	BING	MCF7	SigNet	Metabase_All	4	ESR1, ESR2, MAPK1, NR3C1	0.00200311
CMap	BING	MCF7	CausalR_Network	Metabase_All	4	ESR1, KMT2A, NR3C1, ESR2	0.00135031
CMap	BING	MCF7	SigNet	Metabase_All	4	ESR1, ESR2, MAPK1, NR3C1	0.00200311
CMap	LM	PC3	SigNet	Metabase_All	4	ESR1, ESR2, NR3C1, MAPK1	0.00200311
LINCS	ALL	PC3	SigNet	Metabase_All	4	ESR1, ESR2, NR3C1, MAPK1	0.00200311
CMap	ALL	MCF7	SigNet	Metabase_All	4	ESR1, ESR2, NR3C1, MAPK1	0.00200311
CMap	BING	PC3	SigNet	Metabase_All	4	ESR1, ESR2, MAPK1, NR3C1	0.00200311
LINCS	ALL	MCF7	CausalR_Network	Metabase_Med	4	ESR1, NR3C1, MAPK1, KMT2A	0.00173478
LINCS	BING	PC3	CausalR_Network	Metabase_Med	4	ESR1, ESR2, MAPK1, KMT2A	0.00714744
CMap	ALL	PC3	SigNet	Metabase_All	4	ESR1, ESR2, NR3C1, MAPK1	0.00200311
LINCS	ALL	MCF7	SigNet	Metabase_All	4	ESR1, ESR2, MAPK1, NR3C1	0.00200311
LINCS	LM	MCF7	SigNet	Omnipath	4	MAPK1, ESR1, NR3C1, MEN1	0.00196529
LINCS	LM	PC3	SigNet	Metabase_All	4	ESR1, ESR2, MAPK1, NR3C1	0.00200311
CMap	LM	PC3	SigNet	Metabase_Med	4	ESR1, ESR2, MAPK1, NR3C1	0.00333101
LINCS	ALL	MCF7	SigNet	Omnipath	4	MAPK1, ESR1, NR3C1, MEN1	0.00196529
LINCS	ALL	PC3	CausalR_RT	Metabase_All	4	NR3C1, CHRM3, ADRA2A, MAPK1	0.164568
LINCS	ALL	PC3	SigNet	Metabase_Med	4	ESR1, MAPK1, ESR2, NR3C1	0.00333101
LINCS	BING	MCF7	SigNet	Omnipath	4	MAPK1, ESR1, NR3C1, MEN1	0.00196529
LINCS	LM	PC3	SigNet	Omnipath	4	MAPK1, ESR1, NR3C1, MEN1	0.00196529
LINCS	ALL	MCF7	CausalR_Network	Metabase_High	4	ESR1, NR3C1, MAPK1, KMT2A	0.00198297
LINCS	BING	PC3	SigNet	Metabase_All	4	ESR1, ESR2, NR3C1, MAPK1	0.00200311
LINCS	LM	MCF7	SigNet	Metabase_All	4	ESR1, ESR2, MAPK1, NR3C1	0.00200311
CMap	LM	MCF7	SigNet	Metabase_All	4	ESR1, ESR2, MAPK1, NR3C1	0.00200311
CMap	BING	MCF7	SigNet	Omnipath	3	MAPK1, ESR1, NR3C1	0.0218491
LINCS	ALL	MCF7	CausalR_Network	Metabase_All	3	ESR1, MAPK1, NR3C1	0.0279948
CMap	ALL	MCF7	SigNet	Omnipath	3	MAPK1, ESR1, NR3C1	0.0218491
LINCS	ALL	PC3	SigNet	Omnipath	3	MAPK1, ESR1, NR3C1	0.0218491
LINCS	BING	PC3	CausalR_RT	Metabase_High	3	KMT2A, ADRA2A, ADORA3	0.311358
CMap	BING	PC3	CARNIVAL	Omnipath	3	MAPK1, KMT2A, ESR1	0.0111221
CMap	LM	PC3	SigNet	Omnipath	3	MAPK1, ESR1, NR3C1	0.0218491
LINCS	BING	PC3	CausalR_RT	Metabase_Med	3	KMT2A, ADRA2A, ADORA3	0.362096
CMap	ALL	PC3	CausalR_Network	Metabase_High	3	MAPK1, NR3C1, ESR1	0.00842339
CMap	BING	PC3	SigNet	Omnipath	3	MAPK1, ESR1, NR3C1	0.0218491
LINCS	ALL	PC3	CausalR_RT	Metabase_Med	3	ADRA2A, ADORA3, DRD1	0.0821991
LINCS	ALL	PC3	CausalR_Network	Metabase_Med	3	MAPK1, NR3C1, KMT2A	0.0150726
LINCS	BING	MCF7	CARNIVAL	Omnipath	3	MAPK1, ESR1, NR3C1	0.0101036
CMap	ALL	MCF7	CausalR_RT	Metabase_Med	3	ADORA2A, ADORA3, HTR6	0.55515
CMap	LM	MCF7	CausalR_Network	Metabase_All	3	ESR1, MAPK1, NR3C1	0.0465683
CMap	LM	MCF7	CausalR_Network	Metabase_High	3	ESR1, MAPK1, NR3C1	0.0303356
CMap	LM	MCF7	SigNet	Omnipath	3	MAPK1, ESR1, NR3C1	0.0218491
CMap	BING	PC3	CausalR_Network	Metabase_All	3	ESR1, MAPK1, NR3C1	0.00187682
LINCS	LM	MCF7	CARNIVAL	Omnipath	3	MAPK1, ESR1, KMT2A	0.0203997
CMap	ALL	PC3	SigNet	Omnipath	3	MAPK1, ESR1, NR3C1	0.0218491
LINCS	BING	PC3	SigNet	Omnipath	3	MAPK1, ESR1, NR3C1	0.0218491
LINCS	BING	PC3	CARNIVAL	Omnipath	2	MAPK1, KMT2A	0.0729656
LINCS	LM	PC3	CARNIVAL	Omnipath	2	MAPK1, ESR1	0.142587
CMap	BING	MCF7	CARNIVAL	Omnipath	2	MAPK1, KMT2A	0.0623668
CMap	LM	PC3	CausalR_RT	Metabase_All	2	HTR6, ADORA2A	0.706228
LINCS	ALL	MCF7	CausalR_RT	Metabase_All	2	HTR2A, ADRA2A	0.285016
CMap	ALL	PC3	CausalR_Network	Metabase_Med	2	ESR1, NR3C1	0.0682961
CMap	ALL	MCF7	CausalR_Network	Metabase_All	2	MAPK1, ESR1	0.00295419
CMap	BING	MCF7	CausalR_RT	Metabase_Med	2	HTR2A, OPRM1	0.759982
LINCS	ALL	PC3	CausalR_RT	Metabase_High	2	ADRA2A, DRD1	0.267954
CMap	LM	PC3	CausalR_Network	Metabase_Med	2	ESR1, KMT2A	0.0141598
LINCS	BING	PC3	CARNIVAL	Metabase_Med	2	MEN1, ESR2	0.0502702
LINCS	LM	MCF7	CausalR_Network	Omnipath	2	MAPK1, KMT2A	0.0178218
CMap	BING	MCF7	CausalR_RT	Metabase_High	2	HTR2A, OPRM1	0.80461
LINCS	ALL	MCF7	CausalR_RT	Metabase_Med	2	DRD2, ESR2	0.299312
LINCS	BING	MCF7	CausalR_RT	Omnipath	2	ESR2, DRD3	0.12582
LINCS	BING	PC3	CausalR_RT	Metabase_All	2	KMT2A, OPRD1	0.780246
CMap	BING	PC3	CausalR_RT	Metabase_High	2	ADORA1, ESR1	0.529715
CMap	LM	PC3	CausalR_RT	Metabase_High	2	ADRA2B, ESR1	0.913952
CMap	LM	PC3	CausalR_Network	Metabase_High	2	ESR1, KMT2A	0.00983926
LINCS	BING	PC3	CausalR_Network	Omnipath	2	ESR1, ESR2	0.100891
LINCS	LM	PC3	CausalR_Network	Omnipath	2	MAPK1, ESR1	0.0255616
LINCS	ALL	PC3	CARNIVAL	Omnipath	2	MAPK1, KMT2A	0.0537611
LINCS	ALL	PC3	CausalR_Network	Metabase_All	2	MAPK1, NR3C1	0.00992294
CMap	LM	MCF7	CausalR_RT	Metabase_Med	2	ESR1, SLC6A4	0.472313
CMap	LM	MCF7	CausalR_Network	Metabase_Med	2	ESR1, MAPK1	0.126506
LINCS	LM	MCF7	CausalR_RT	Metabase_Med	2	MAPK1, ESRRG	0.32603
LINCS	LM	PC3	CausalR_Network	Metabase_All	2	ESR1, MAPK1	0.0147636
CMap	LM	MCF7	CausalR_RT	Metabase_High	2	ESR1, SLC6A4	0.500281
CMap	LM	PC3	CausalR_RT	Omnipath	2	NR3C1, DRD3	0.211632
CMap	LM	PC3	CausalR_Network	Omnipath	2	ESR1, MAPK1	0.0907112
LINCS	ALL	MCF7	CausalR_RT	Metabase_High	2	DRD2, ESR2	0.310947
CMap	ALL	MCF7	CARNIVAL	Omnipath	2	MAPK1, ESR1	0.129501
CMap	BING	PC3	CausalR_RT	Metabase_All	2	NR3C1, ESR1	0.714557
LINCS	LM	PC3	CausalR_RT	Metabase_Med	2	HTR2A, DRD3	0.30783
CMap	ALL	PC3	CausalR_Network	Omnipath	1	NR3C1	0.143088
LINCS	ALL	MCF7	CARNIVAL	Omnipath	1	MAPK1	0.417324
CMap	LM	PC3	CARNIVAL	Metabase_Med	1	ESR1	0.232945
LINCS	BING	PC3	CARNIVAL	Metabase_All	1	ESR2	0.184931
CMap	ALL	PC3	CausalR_RT	Metabase_Med	1	DRD1	0.49626
CMap	BING	PC3	CausalR_Network	Omnipath	1	ESR1	0.12391
CMap	ALL	MCF7	CausalR_RT	Metabase_All	1	OPRM1	0.786078
CMap	LM	PC3	CARNIVAL	Omnipath	1	MAPK1	0.46472
LINCS	ALL	MCF7	CausalR_RT	Omnipath	1	DRD3	0.340541
LINCS	ALL	MCF7	CausalR_Network	Omnipath	1	MAPK1	0.198257
LINCS	ALL	PC3	CausalR_Network	Metabase_High	1	MAPK1	0.340809
CMap	LM	MCF7	CARNIVAL	Metabase_High	1	ESR1	0.168467
CMap	ALL	MCF7	CARNIVAL	Metabase_High	1	ESR1	0.179388
LINCS	LM	MCF7	CausalR_RT	Omnipath	1	CHRM1	0.628816
LINCS	BING	MCF7	CausalR_RT	Metabase_All	1	ADRA2A	0.719538
LINCS	BING	MCF7	CausalR_Network	Metabase_All	1	NR3C1	0.0621181
LINCS	BING	MCF7	CausalR_Network	Omnipath	1	NR3C1	0.175693
LINCS	BING	PC3	CARNIVAL	Metabase_High	1	ESR2	0.192845
CMap	BING	PC3	CARNIVAL	Metabase_Med	1	ESR1	0.286533
CMap	ALL	MCF7	CARNIVAL	Metabase_All	1	ESR1	0.0702874
CMap	ALL	MCF7	CARNIVAL	Metabase_Med	1	ESR1	0.19947
CMap	ALL	PC3	CausalR_RT	Metabase_High	1	DRD1	0.474855
LINCS	LM	MCF7	CausalR_RT	Metabase_High	1	ESRRG	0.659295
LINCS	LM	MCF7	CausalR_Network	Metabase_High	1	MAPK1	0.102901
CMap	ALL	PC3	CARNIVAL	Omnipath	1	NR3C1	0.35155
CMap	ALL	PC3	CARNIVAL	Metabase_Med	1	MEN1	0.252868
CMap	LM	MCF7	CARNIVAL	Omnipath	1	MAPK1	0.344231
LINCS	LM	PC3	CARNIVAL	Metabase_High	1	ESR1	0.283629
CMap	ALL	MCF7	CausalR_RT	Metabase_High	1	ADORA2A	0.929302
CMap	ALL	MCF7	CausalR_RT	Omnipath	1	KMT2A	0.189302
CMap	ALL	MCF7	CausalR_Network	Omnipath	1	ESR1	0.10926
LINCS	LM	PC3	CARNIVAL	Metabase_med	1	ESR1	0.26748
LINCS	LM	PC3	CausalR_RT	Metabase_High	1	HTR2A	0.7098
LINCS	LM	PC3	CausalR_Network	Metabase_High	1	ESR1	0.11173
CMap	BING	MCF7	CausalR_RT	Omnipath	1	MAPK1	0.417324
CMap	BING	PC3	CARNIVAL	Metabase_All	1	ESR1	0.229112
CMap	LM	MCF7	CARNIVAL	Metabase_Med	1	ESR1	0.220234
LINCS	LM	MCF7	CausalR_Network	Metabase_Med	1	MAPK1	0.105108
CMap	BING	PC3	CARNIVAL	Metabase_High	1	ESR1	0.318469
CMap	LM	PC3	CARNIVAL	Metabase_High	1	ESR1	0.231948
CMap	ALL	PC3	CausalR_RT	Metabase_All	1	ESRRB	0.268842
LINCS	LM	PC3	CausalR_Network	Metabase_Med	1	ESR1	0.119634
CMap	ALL	PC3	CausalR_RT	Omnipath	0		1
LINCS	ALL	MCF7	CARNIVAL	Metabase_All	0		1
LINCS	ALL	PC3	CausalR_RT	Omnipath	0		1
LINCS	ALL	PC3	CausalR_Network	Omnipath	0		1
CMap	BING	MCF7	CARNIVAL	Metabase_Med	0		1
CMap	LM	PC3	CausalR_Network	Metabase_All	0		1
CMap	ALL	PC3	CARNIVAL	Metabase_High	0		1
CMap	BING	PC3	CausalR_RT	Omnipath	0		1
LINCS	LM	MCF7	CausalR_RT	Metabase_All	0		1
LINCS	LM	MCF7	CausalR_Network	Metabase_All	0		1
LINCS	BING	MCF7	CARNIVAL	Metabase_Med	0		1
LINCS	BING	MCF7	CausalR_Network	Metabase_High	0		1
LINCS	LM	MCF7	CARNIVAL	Metabase_High	0		1
CMap	BING	MCF7	CausalR_RT	Metabase_All	0		1
CMap	LM	PC3	CausalR_RT	Metabase_Med	0		1
LINCS	ALL	PC3	CARNIVAL	Metabase_High	0		1
CMap	BING	MCF7	CARNIVAL	Metabase_All	0		1
LINCS	BING	MCF7	CARNIVAL	Metabase_All	0		1
LINCS	BING	PC3	CausalR_RT	Omnipath	0		1
LINCS	LM	PC3	CausalR_RT	Omnipath	0		1
CMap	BING	MCF7	CARNIVAL	Metabase_High	0		1
CMap	BING	PC3	CausalR_RT	Metabase_Med	0		1
LINCS	LM	MCF7	CARNIVAL	Metabase_All	0		1
LINCS	ALL	PC3	CARNIVAL	Metabase_All	0		1
LINCS	BING	MCF7	CARNIVAL	Metabase_High	0		1
LINCS	LM	PC3	CARNIVAL	Metabase_All	0		1
LINCS	ALL	MCF7	CARNIVAL	Metabase_High	0		1
LINCS	ALL	MCF7	CARNIVAL	Metabase_Med	0		1
CMap	ALL	PC3	CARNIVAL	Metabase_All	0		1
CMap	BING	MCF7	CausalR_Network	Omnipath	0		1
CMap	LM	MCF7	CausalR_RT	Metabase_All	0		1
CMap	LM	MCF7	CausalR_RT	Omnipath	0		1
CMap	LM	MCF7	CausalR_Network	Omnipath	0		1
LINCS	LM	PC3	CausalR_RT	Metabase_All	0		1
LINCS	LM	MCF7	CARNIVAL	Metabase_Med	0		1
CMap	LM	MCF7	CARNIVAL	Metabase_All	0		1
CMap	LM	PC3	CARNIVAL	Metabase_All	0		1
LINCS	ALL	PC3	CARNIVAL	Metabase_Med	0		1
LINCS	BING	MCF7	CausalR_Network	Metabase_Med	0		1

## Sheet: Pathways
Platform	Gene_Set	Cell_Line	Algorithm	Network	Targets	Enrichment	Overlapping Pathways	Overlap
LINCS	LM	MCF7	CausalR_Network	Omnipath	MEN1, ESR1, NR3C1, ADRA2A, ADORA3, CHRM1, DRD2, ADRA2B, ADRA2C, CHRM3, TACR2, DRD1, PTGS1, SLC6A2, TBXAS1, ADRA1D, HTR2A, MAPK1, ADORA2A, ADORA1, SLC6A4, OPRM1, DRD3, OPRD1, OPRK1, HTR2B, HTR6, ESRRG, SLC6A3, KMT2A, ESR2, ABCG2, ESRRB	77.3788	Cell Cycle, Cellular responses to external stimuli, Developmental Biology, Hemostasis, Neuronal System, Programmed Cell Death, Apoptosis, Cell Cycle, Mitotic, Cellular responses to stress, Diseases of signal transduction, Innate Immune System, Intracellular signaling by second messengers, Platelet activation, signaling and aggregation, Signaling by Nuclear Receptors, Signaling by Receptor Tyrosin…	99	Platform	Average	Gene_Set	Average	Cell_Line	Average	Algorithm	Average	Network	Average
CMap	BING	PC3	SigNet	Omnipath	MEN1, ESR1, NR3C1, ADRA2A, ADORA3, CHRM1, DRD2, ADRA2B, ADRA2C, CHRM3, TACR2, DRD1, PTGS1, SLC6A2, TBXAS1, ADRA1D, HTR2A, MAPK1, ADORA2A, ADORA1, SLC6A4, OPRM1, DRD3, OPRD1, OPRK1, HTR2B, HTR6, ESRRG, SLC6A3, KMT2A, ESR2, ABCG2, ESRRB	76.0101	Cell Cycle, Cellular responses to external stimuli, Circadian Clock, Developmental Biology, Disease, Gene expression (Transcription), Hemostasis, Metabolism of proteins, Neuronal System, Cell Cycle, Mitotic, Cellular responses to stress, Cytokine Signaling in Immune system, Diseases of signal transduction, Innate Immune System, Intracellular signaling by second messengers, MAPK family signaling c…	136	LINCS	26.5383	ALL	24.3437	MCF7	24.8947	CausalR_RT	4.32926	Omnipath	36.7327
CMap	ALL	MCF7	CausalR_Network	Metabase_All	MEN1, ESR1, NR3C1, ADRA2A, ADORA3, CHRM1, DRD2, ADRA2B, ADRA2C, CHRM3, TACR2, DRD1, PTGS1, SLC6A2, TBXAS1, ADRA1D, HTR2A, MAPK1, ADORA2A, ADORA1, SLC6A4, OPRM1, DRD3, OPRD1, OPRK1, HTR2B, HTR6, ESRRG, SLC6A3, KMT2A, ESR2, ABCG2, ESRRB	75.8356	Cellular responses to external stimuli, Cellular responses to stress, Diseases of signal transduction, Signaling by Nuclear Receptors, Signaling by Receptor Tyrosine Kinases, Signaling by TGF-beta family members, Transcriptional regulation of granulopoiesis, Advanced glycosylation endproduct receptor signaling, Cellular Senescence, Cellular response to heat stress, Deubiquitination, ESR-mediated …	97	CMap	23.84	LM	26.9991	PC3	25.4837	CARNIVAL	15.8857	Metabase_All	21.4791
LINCS	LM	MCF7	SigNet	Omnipath	MEN1, ESR1, NR3C1, ADRA2A, ADORA3, CHRM1, DRD2, ADRA2B, ADRA2C, CHRM3, TACR2, DRD1, PTGS1, SLC6A2, TBXAS1, ADRA1D, HTR2A, MAPK1, ADORA2A, ADORA1, SLC6A4, OPRM1, DRD3, OPRD1, OPRK1, HTR2B, HTR6, ESRRG, SLC6A3, KMT2A, ESR2, ABCG2, ESRRB	75.1972	Cell Cycle, Cellular responses to external stimuli, Circadian Clock, Developmental Biology, Disease, Gene expression (Transcription), Hemostasis, Metabolism of proteins, Neuronal System, Cell Cycle, Mitotic, Cellular responses to stress, Cytokine Signaling in Immune system, Diseases of signal transduction, Innate Immune System, Intracellular signaling by second messengers, MAPK family signaling c…	132			BING	24.2247			CausalR_Network	34.5667	Metabase_High	20.5532
LINCS	BING	PC3	SigNet	Omnipath	MEN1, ESR1, NR3C1, ADRA2A, ADORA3, CHRM1, DRD2, ADRA2B, ADRA2C, CHRM3, TACR2, DRD1, PTGS1, SLC6A2, TBXAS1, ADRA1D, HTR2A, MAPK1, ADORA2A, ADORA1, SLC6A4, OPRM1, DRD3, OPRD1, OPRK1, HTR2B, HTR6, ESRRG, SLC6A3, KMT2A, ESR2, ABCG2, ESRRB	73.6126	Cell Cycle, Cellular responses to external stimuli, Circadian Clock, Developmental Biology, Disease, Gene expression (Transcription), Hemostasis, Metabolism of proteins, Neuronal System, Cell Cycle, Mitotic, Cellular responses to stress, Cytokine Signaling in Immune system, Diseases of signal transduction, Innate Immune System, Intracellular signaling by second messengers, MAPK family signaling c…	128							SigNet	45.975	Metabase_Med	21.9917
CMap	BING	MCF7	SigNet	Omnipath	MEN1, ESR1, NR3C1, ADRA2A, ADORA3, CHRM1, DRD2, ADRA2B, ADRA2C, CHRM3, TACR2, DRD1, PTGS1, SLC6A2, TBXAS1, ADRA1D, HTR2A, MAPK1, ADORA2A, ADORA1, SLC6A4, OPRM1, DRD3, OPRD1, OPRK1, HTR2B, HTR6, ESRRG, SLC6A3, KMT2A, ESR2, ABCG2, ESRRB	73.3224	Cell Cycle, Cellular responses to external stimuli, Circadian Clock, Developmental Biology, Disease, Gene expression (Transcription), Hemostasis, Neuronal System, Cell Cycle, Mitotic, Cellular responses to stress, Cytokine Signaling in Immune system, Diseases of signal transduction, Innate Immune System, Intracellular signaling by second messengers, MAPK family signaling cascades, Platelet activa…	133	Range	2.69835		2.77438		0.588983		41.6457		16.1796
CMap	ALL	MCF7	SigNet	Omnipath	MEN1, ESR1, NR3C1, ADRA2A, ADORA3, CHRM1, DRD2, ADRA2B, ADRA2C, CHRM3, TACR2, DRD1, PTGS1, SLC6A2, TBXAS1, ADRA1D, HTR2A, MAPK1, ADORA2A, ADORA1, SLC6A4, OPRM1, DRD3, OPRD1, OPRK1, HTR2B, HTR6, ESRRG, SLC6A3, KMT2A, ESR2, ABCG2, ESRRB	72.767	Cell Cycle, Cellular responses to external stimuli, Circadian Clock, Developmental Biology, Disease, Gene expression (Transcription), Hemostasis, Neuronal System, Cell Cycle, Mitotic, Cellular responses to stress, Cytokine Signaling in Immune system, Diseases of signal transduction, Innate Immune System, Intracellular signaling by second messengers, MAPK family signaling cascades, Platelet activa…	133
LINCS	ALL	PC3	SigNet	Omnipath	MEN1, ESR1, NR3C1, ADRA2A, ADORA3, CHRM1, DRD2, ADRA2B, ADRA2C, CHRM3, TACR2, DRD1, PTGS1, SLC6A2, TBXAS1, ADRA1D, HTR2A, MAPK1, ADORA2A, ADORA1, SLC6A4, OPRM1, DRD3, OPRD1, OPRK1, HTR2B, HTR6, ESRRG, SLC6A3, KMT2A, ESR2, ABCG2, ESRRB	71.7352	Cell Cycle, Cellular responses to external stimuli, Circadian Clock, Developmental Biology, Disease, Gene expression (Transcription), Hemostasis, Neuronal System, Cell Cycle, Mitotic, Cellular responses to stress, Cytokine Signaling in Immune system, Diseases of signal transduction, Innate Immune System, Intracellular signaling by second messengers, MAPK family signaling cascades, Platelet activa…	127
LINCS	BING	MCF7	SigNet	Omnipath	MEN1, ESR1, NR3C1, ADRA2A, ADORA3, CHRM1, DRD2, ADRA2B, ADRA2C, CHRM3, TACR2, DRD1, PTGS1, SLC6A2, TBXAS1, ADRA1D, HTR2A, MAPK1, ADORA2A, ADORA1, SLC6A4, OPRM1, DRD3, OPRD1, OPRK1, HTR2B, HTR6, ESRRG, SLC6A3, KMT2A, ESR2, ABCG2, ESRRB	71.2277	Cell Cycle, Cellular responses to external stimuli, Circadian Clock, Developmental Biology, Disease, Gene expression (Transcription), Hemostasis, Metabolism of proteins, Neuronal System, Cell Cycle, Mitotic, Cellular responses to stress, Cytokine Signaling in Immune system, Diseases of signal transduction, Innate Immune System, Intracellular signaling by second messengers, MAPK family signaling c…	130
LINCS	ALL	MCF7	SigNet	Omnipath	MEN1, ESR1, NR3C1, ADRA2A, ADORA3, CHRM1, DRD2, ADRA2B, ADRA2C, CHRM3, TACR2, DRD1, PTGS1, SLC6A2, TBXAS1, ADRA1D, HTR2A, MAPK1, ADORA2A, ADORA1, SLC6A4, OPRM1, DRD3, OPRD1, OPRK1, HTR2B, HTR6, ESRRG, SLC6A3, KMT2A, ESR2, ABCG2, ESRRB	70.9788	Cell Cycle, Cellular responses to external stimuli, Circadian Clock, Developmental Biology, Disease, Gene expression (Transcription), Hemostasis, Neuronal System, Cell Cycle, Mitotic, Cellular responses to stress, Cytokine Signaling in Immune system, Diseases of signal transduction, Innate Immune System, Intracellular signaling by second messengers, MAPK family signaling cascades, Platelet activa…	132
CMap	ALL	PC3	SigNet	Omnipath	MEN1, ESR1, NR3C1, ADRA2A, ADORA3, CHRM1, DRD2, ADRA2B, ADRA2C, CHRM3, TACR2, DRD1, PTGS1, SLC6A2, TBXAS1, ADRA1D, HTR2A, MAPK1, ADORA2A, ADORA1, SLC6A4, OPRM1, DRD3, OPRD1, OPRK1, HTR2B, HTR6, ESRRG, SLC6A3, KMT2A, ESR2, ABCG2, ESRRB	69.4377	Cell Cycle, Cellular responses to external stimuli, Circadian Clock, Developmental Biology, Disease, Gene expression (Transcription), Hemostasis, Neuronal System, Cell Cycle, Mitotic, Cellular responses to stress, Cytokine Signaling in Immune system, Diseases of signal transduction, Innate Immune System, Intracellular signaling by second messengers, MAPK family signaling cascades, Metabolism of l…	129
LINCS	LM	PC3	SigNet	Omnipath	MEN1, ESR1, NR3C1, ADRA2A, ADORA3, CHRM1, DRD2, ADRA2B, ADRA2C, CHRM3, TACR2, DRD1, PTGS1, SLC6A2, TBXAS1, ADRA1D, HTR2A, MAPK1, ADORA2A, ADORA1, SLC6A4, OPRM1, DRD3, OPRD1, OPRK1, HTR2B, HTR6, ESRRG, SLC6A3, KMT2A, ESR2, ABCG2, ESRRB	68.8861	Cell Cycle, Cellular responses to external stimuli, Circadian Clock, Developmental Biology, Disease, Gene expression (Transcription), Hemostasis, Metabolism of proteins, Neuronal System, Cell Cycle, Mitotic, Cellular responses to stress, Cytokine Signaling in Immune system, Diseases of signal transduction, Innate Immune System, Intracellular signaling by second messengers, MAPK family signaling c…	127
LINCS	LM	MCF7	CausalR_Network	Metabase_High	MEN1, ESR1, NR3C1, ADRA2A, ADORA3, CHRM1, DRD2, ADRA2B, ADRA2C, CHRM3, TACR2, DRD1, PTGS1, SLC6A2, TBXAS1, ADRA1D, HTR2A, MAPK1, ADORA2A, ADORA1, SLC6A4, OPRM1, DRD3, OPRD1, OPRK1, HTR2B, HTR6, ESRRG, SLC6A3, KMT2A, ESR2, ABCG2, ESRRB	64.9586	Cell Cycle, Cellular responses to external stimuli, Circadian Clock, Cell Cycle, Mitotic, Cellular responses to stress, Diseases of signal transduction, Intracellular signaling by second messengers, MAPK family signaling cascades, Signaling by Nuclear Receptors, Transcriptional regulation of granulopoiesis, Advanced glycosylation endproduct receptor signaling, Cellular Senescence, Cellular respon…	94
LINCS	LM	MCF7	CausalR_Network	Metabase_Med	MEN1, ESR1, NR3C1, ADRA2A, ADORA3, CHRM1, DRD2, ADRA2B, ADRA2C, CHRM3, TACR2, DRD1, PTGS1, SLC6A2, TBXAS1, ADRA1D, HTR2A, MAPK1, ADORA2A, ADORA1, SLC6A4, OPRM1, DRD3, OPRD1, OPRK1, HTR2B, HTR6, ESRRG, SLC6A3, KMT2A, ESR2, ABCG2, ESRRB	63.6162	Cell Cycle, Cellular responses to external stimuli, Circadian Clock, Cell Cycle, Mitotic, Cellular responses to stress, Diseases of signal transduction, Intracellular signaling by second messengers, MAPK family signaling cascades, Signaling by Nuclear Receptors, Transcriptional regulation of granulopoiesis, Advanced glycosylation endproduct receptor signaling, Cellular Senescence, Cellular respon…	94
CMap	LM	PC3	CausalR_Network	Omnipath	MEN1, ESR1, NR3C1, ADRA2A, ADORA3, CHRM1, DRD2, ADRA2B, ADRA2C, CHRM3, TACR2, DRD1, PTGS1, SLC6A2, TBXAS1, ADRA1D, HTR2A, MAPK1, ADORA2A, ADORA1, SLC6A4, OPRM1, DRD3, OPRD1, OPRK1, HTR2B, HTR6, ESRRG, SLC6A3, KMT2A, ESR2, ABCG2, ESRRB	63.3546	Cell Cycle, Cellular responses to external stimuli, Circadian Clock, Developmental Biology, Disease, Hemostasis, Programmed Cell Death, Apoptosis, Cell Cycle, Mitotic, Cellular responses to stress, Diseases of signal transduction, Innate Immune System, Intracellular signaling by second messengers, Metabolism of lipids, Platelet activation, signaling and aggregation, Post-translational protein mod…	113
LINCS	ALL	MCF7	CausalR_Network	Omnipath	MEN1, ESR1, NR3C1, ADRA2A, ADORA3, CHRM1, DRD2, ADRA2B, ADRA2C, CHRM3, TACR2, DRD1, PTGS1, SLC6A2, TBXAS1, ADRA1D, HTR2A, MAPK1, ADORA2A, ADORA1, SLC6A4, OPRM1, DRD3, OPRD1, OPRK1, HTR2B, HTR6, ESRRG, SLC6A3, KMT2A, ESR2, ABCG2, ESRRB	61.7423	Cellular responses to external stimuli, Developmental Biology, Disease, Hemostasis, Programmed Cell Death, Apoptosis, Cellular responses to stress, Diseases of signal transduction, Innate Immune System, Intracellular signaling by second messengers, MAPK family signaling cascades, Metabolism of lipids, Platelet activation, signaling and aggregation, Signaling by Nuclear Receptors, Signaling by Rec…	87
CMap	LM	PC3	SigNet	Omnipath	MEN1, ESR1, NR3C1, ADRA2A, ADORA3, CHRM1, DRD2, ADRA2B, ADRA2C, CHRM3, TACR2, DRD1, PTGS1, SLC6A2, TBXAS1, ADRA1D, HTR2A, MAPK1, ADORA2A, ADORA1, SLC6A4, OPRM1, DRD3, OPRD1, OPRK1, HTR2B, HTR6, ESRRG, SLC6A3, KMT2A, ESR2, ABCG2, ESRRB	60.8962	Cell Cycle, Cellular responses to external stimuli, Circadian Clock, Developmental Biology, Disease, Gene expression (Transcription), Hemostasis, Neuronal System, Cell Cycle, Mitotic, Cellular responses to stress, Cytokine Signaling in Immune system, Diseases of signal transduction, Innate Immune System, Intracellular signaling by second messengers, MAPK family signaling cascades, RNA Polymerase …	111
LINCS	LM	PC3	CausalR_Network	Omnipath	MEN1, ESR1, NR3C1, ADRA2A, ADORA3, CHRM1, DRD2, ADRA2B, ADRA2C, CHRM3, TACR2, DRD1, PTGS1, SLC6A2, TBXAS1, ADRA1D, HTR2A, MAPK1, ADORA2A, ADORA1, SLC6A4, OPRM1, DRD3, OPRD1, OPRK1, HTR2B, HTR6, ESRRG, SLC6A3, KMT2A, ESR2, ABCG2, ESRRB	60.8508	Cellular responses to external stimuli, Developmental Biology, Disease, Programmed Cell Death, Apoptosis, Cell Cycle, Mitotic, Cellular responses to stress, Diseases of signal transduction, Innate Immune System, Intracellular signaling by second messengers, Signaling by Nuclear Receptors, Signaling by Receptor Tyrosine Kinases, Transcriptional regulation of granulopoiesis, Axon guidance, Cellular…	82
LINCS	LM	PC3	CausalR_Network	Metabase_All	MEN1, ESR1, NR3C1, ADRA2A, ADORA3, CHRM1, DRD2, ADRA2B, ADRA2C, CHRM3, TACR2, DRD1, PTGS1, SLC6A2, TBXAS1, ADRA1D, HTR2A, MAPK1, ADORA2A, ADORA1, SLC6A4, OPRM1, DRD3, OPRD1, OPRK1, HTR2B, HTR6, ESRRG, SLC6A3, KMT2A, ESR2, ABCG2, ESRRB	52.5607	Cellular responses to external stimuli, Circadian Clock, Programmed Cell Death, Apoptosis, Cell Cycle, Mitotic, Cellular responses to stress, Diseases of signal transduction, Intracellular signaling by second messengers, MAPK family signaling cascades, Metabolism of lipids, Signaling by Nuclear Receptors, Signaling by Receptor Tyrosine Kinases, Transcriptional regulation of granulopoiesis, Advanc…	95
CMap	LM	PC3	CARNIVAL	Omnipath	MEN1, ESR1, NR3C1, ADRA2A, ADORA3, CHRM1, DRD2, ADRA2B, ADRA2C, CHRM3, TACR2, DRD1, PTGS1, SLC6A2, TBXAS1, ADRA1D, HTR2A, MAPK1, ADORA2A, ADORA1, SLC6A4, OPRM1, DRD3, OPRD1, OPRK1, HTR2B, HTR6, ESRRG, SLC6A3, KMT2A, ESR2, ABCG2, ESRRB	51.8327	Cell Cycle, Cellular responses to external stimuli, Developmental Biology, Metabolism, Programmed Cell Death, Apoptosis, Cell Cycle, Mitotic, Cellular responses to stress, Diseases of signal transduction, Intracellular signaling by second messengers, MAPK family signaling cascades, Metabolism of lipids, Signaling by Nuclear Receptors, Signaling by Receptor Tyrosine Kinases, Signaling by TGF-beta …	87
CMap	BING	PC3	CausalR_Network	Metabase_Med	MEN1, ESR1, NR3C1, ADRA2A, ADORA3, CHRM1, DRD2, ADRA2B, ADRA2C, CHRM3, TACR2, DRD1, PTGS1, SLC6A2, TBXAS1, ADRA1D, HTR2A, MAPK1, ADORA2A, ADORA1, SLC6A4, OPRM1, DRD3, OPRD1, OPRK1, HTR2B, HTR6, ESRRG, SLC6A3, KMT2A, ESR2, ABCG2, ESRRB	49.3883	Cell Cycle, Cellular responses to external stimuli, Chromatin organization, Circadian Clock, Programmed Cell Death, Apoptosis, Cell Cycle, Mitotic, Cellular responses to stress, Chromatin modifying enzymes, Diseases of signal transduction, Intracellular signaling by second messengers, MAPK family signaling cascades, Metabolism of lipids, Platelet activation, signaling and aggregation, Signaling b…	142
LINCS	BING	PC3	CARNIVAL	Omnipath	MEN1, ESR1, NR3C1, ADRA2A, ADORA3, CHRM1, DRD2, ADRA2B, ADRA2C, CHRM3, TACR2, DRD1, PTGS1, SLC6A2, TBXAS1, ADRA1D, HTR2A, MAPK1, ADORA2A, ADORA1, SLC6A4, OPRM1, DRD3, OPRD1, OPRK1, HTR2B, HTR6, ESRRG, SLC6A3, KMT2A, ESR2, ABCG2, ESRRB	48.8447	Cell Cycle, Cellular responses to external stimuli, Chromatin organization, Developmental Biology, Disease, Cell Cycle, Mitotic, Cellular responses to stress, Chromatin modifying enzymes, Diseases of signal transduction, Innate Immune System, Intracellular signaling by second messengers, MAPK family signaling cascades, Metabolism of lipids, Signaling by Nuclear Receptors, Signaling by Receptor Ty…	81
CMap	BING	MCF7	CausalR_Network	Metabase_High	MEN1, ESR1, NR3C1, ADRA2A, ADORA3, CHRM1, DRD2, ADRA2B, ADRA2C, CHRM3, TACR2, DRD1, PTGS1, SLC6A2, TBXAS1, ADRA1D, HTR2A, MAPK1, ADORA2A, ADORA1, SLC6A4, OPRM1, DRD3, OPRD1, OPRK1, HTR2B, HTR6, ESRRG, SLC6A3, KMT2A, ESR2, ABCG2, ESRRB	46.8729	Cell Cycle, Cellular responses to external stimuli, Chromatin organization, Circadian Clock, Programmed Cell Death, Apoptosis, Cell Cycle, Mitotic, Cellular responses to stress, Chromatin modifying enzymes, Diseases of signal transduction, Intracellular signaling by second messengers, MAPK family signaling cascades, Metabolism of lipids, Platelet activation, signaling and aggregation, Signaling b…	139
LINCS	ALL	PC3	CARNIVAL	Omnipath	MEN1, ESR1, NR3C1, ADRA2A, ADORA3, CHRM1, DRD2, ADRA2B, ADRA2C, CHRM3, TACR2, DRD1, PTGS1, SLC6A2, TBXAS1, ADRA1D, HTR2A, MAPK1, ADORA2A, ADORA1, SLC6A4, OPRM1, DRD3, OPRD1, OPRK1, HTR2B, HTR6, ESRRG, SLC6A3, KMT2A, ESR2, ABCG2, ESRRB	46.8447	Cell Cycle, Chromatin organization, Developmental Biology, Cell Cycle, Mitotic, Chromatin modifying enzymes, Diseases of signal transduction, Intracellular signaling by second messengers, MAPK family signaling cascades, Metabolism of lipids, Signaling by Nuclear Receptors, Cellular response to heat stress, ESR-mediated signaling, PIP3 activates AKT signaling, Signaling by Interleukins, Signaling …	61
CMap	BING	PC3	CausalR_Network	Metabase_High	MEN1, ESR1, NR3C1, ADRA2A, ADORA3, CHRM1, DRD2, ADRA2B, ADRA2C, CHRM3, TACR2, DRD1, PTGS1, SLC6A2, TBXAS1, ADRA1D, HTR2A, MAPK1, ADORA2A, ADORA1, SLC6A4, OPRM1, DRD3, OPRD1, OPRK1, HTR2B, HTR6, ESRRG, SLC6A3, KMT2A, ESR2, ABCG2, ESRRB	45.6696	Cell Cycle, Cellular responses to external stimuli, Chromatin organization, Circadian Clock, Programmed Cell Death, Apoptosis, Cell Cycle, Mitotic, Cellular responses to stress, Chromatin modifying enzymes, Diseases of signal transduction, Intracellular signaling by second messengers, MAPK family signaling cascades, Metabolism of lipids, Signaling by Non-Receptor Tyrosine Kinases, Signaling by Nu…	138
LINCS	ALL	PC3	CausalR_Network	Metabase_Med	MEN1, ESR1, NR3C1, ADRA2A, ADORA3, CHRM1, DRD2, ADRA2B, ADRA2C, CHRM3, TACR2, DRD1, PTGS1, SLC6A2, TBXAS1, ADRA1D, HTR2A, MAPK1, ADORA2A, ADORA1, SLC6A4, OPRM1, DRD3, OPRD1, OPRK1, HTR2B, HTR6, ESRRG, SLC6A3, KMT2A, ESR2, ABCG2, ESRRB	45.6253	Cell Cycle, Cellular responses to external stimuli, Chromatin organization, Circadian Clock, Programmed Cell Death, Apoptosis, Biological oxidations, Cell Cycle, Mitotic, Cellular responses to stress, Chromatin modifying enzymes, Diseases of signal transduction, Intracellular signaling by second messengers, MAPK family signaling cascades, Platelet activation, signaling and aggregation, Signaling …	122
LINCS	ALL	PC3	CausalR_Network	Metabase_High	MEN1, ESR1, NR3C1, ADRA2A, ADORA3, CHRM1, DRD2, ADRA2B, ADRA2C, CHRM3, TACR2, DRD1, PTGS1, SLC6A2, TBXAS1, ADRA1D, HTR2A, MAPK1, ADORA2A, ADORA1, SLC6A4, OPRM1, DRD3, OPRD1, OPRK1, HTR2B, HTR6, ESRRG, SLC6A3, KMT2A, ESR2, ABCG2, ESRRB	45.618	Cell Cycle, Cellular responses to external stimuli, Chromatin organization, Circadian Clock, Programmed Cell Death, Apoptosis, Biological oxidations, Cell Cycle, Mitotic, Cellular responses to stress, Chromatin modifying enzymes, Diseases of signal transduction, Intracellular signaling by second messengers, MAPK family signaling cascades, Metabolism of lipids, Signaling by Non-Receptor Tyrosine K…	126
LINCS	LM	MCF7	CARNIVAL	Omnipath	MEN1, ESR1, NR3C1, ADRA2A, ADORA3, CHRM1, DRD2, ADRA2B, ADRA2C, CHRM3, TACR2, DRD1, PTGS1, SLC6A2, TBXAS1, ADRA1D, HTR2A, MAPK1, ADORA2A, ADORA1, SLC6A4, OPRM1, DRD3, OPRD1, OPRK1, HTR2B, HTR6, ESRRG, SLC6A3, KMT2A, ESR2, ABCG2, ESRRB	45.2343	Cell Cycle, Cellular responses to external stimuli, Developmental Biology, Hemostasis, Cell Cycle, Mitotic, Cellular responses to stress, Innate Immune System, Intracellular signaling by second messengers, MAPK family signaling cascades, Signaling by Nuclear Receptors, Signaling by Receptor Tyrosine Kinases, Transcriptional regulation of granulopoiesis, Cellular Senescence, Cellular response to h…	77
LINCS	BING	MCF7	CARNIVAL	Omnipath	MEN1, ESR1, NR3C1, ADRA2A, ADORA3, CHRM1, DRD2, ADRA2B, ADRA2C, CHRM3, TACR2, DRD1, PTGS1, SLC6A2, TBXAS1, ADRA1D, HTR2A, MAPK1, ADORA2A, ADORA1, SLC6A4, OPRM1, DRD3, OPRD1, OPRK1, HTR2B, HTR6, ESRRG, SLC6A3, KMT2A, ESR2, ABCG2, ESRRB	45.2284	Developmental Biology, Disease, Hemostasis, Cell Cycle, Mitotic, Diseases of signal transduction, Innate Immune System, Intracellular signaling by second messengers, MAPK family signaling cascades, Signaling by Nuclear Receptors, Signaling by Receptor Tyrosine Kinases, Cellular response to heat stress, ESR-mediated signaling, FLT3 Signaling, Growth hormone receptor signaling, MAPK1/MAPK3 signalin…	75
CMap	BING	PC3	CausalR_Network	Metabase_All	MEN1, ESR1, NR3C1, ADRA2A, ADORA3, CHRM1, DRD2, ADRA2B, ADRA2C, CHRM3, TACR2, DRD1, PTGS1, SLC6A2, TBXAS1, ADRA1D, HTR2A, MAPK1, ADORA2A, ADORA1, SLC6A4, OPRM1, DRD3, OPRD1, OPRK1, HTR2B, HTR6, ESRRG, SLC6A3, KMT2A, ESR2, ABCG2, ESRRB	45.1244	Cellular responses to external stimuli, Chromatin organization, Circadian Clock, Programmed Cell Death, Apoptosis, Cellular responses to stress, Chromatin modifying enzymes, Diseases of signal transduction, Intracellular signaling by second messengers, Signaling by Non-Receptor Tyrosine Kinases, Signaling by Nuclear Receptors, Signaling by TGF-beta family members, Signaling by WNT, Transcriptiona…	108
CMap	LM	MCF7	SigNet	Omnipath	MEN1, ESR1, NR3C1, ADRA2A, ADORA3, CHRM1, DRD2, ADRA2B, ADRA2C, CHRM3, TACR2, DRD1, PTGS1, SLC6A2, TBXAS1, ADRA1D, HTR2A, MAPK1, ADORA2A, ADORA1, SLC6A4, OPRM1, DRD3, OPRD1, OPRK1, HTR2B, HTR6, ESRRG, SLC6A3, KMT2A, ESR2, ABCG2, ESRRB	44.1612	Cell Cycle, Cellular responses to external stimuli, Circadian Clock, Developmental Biology, Disease, Gene expression (Transcription), Metabolism, Metabolism of proteins, Cell Cycle, Mitotic, Cellular responses to stress, Cytokine Signaling in Immune system, Diseases of signal transduction, Intracellular signaling by second messengers, MAPK family signaling cascades, Metabolism of lipids, Post-tra…	96
LINCS	ALL	PC3	CausalR_Network	Metabase_All	MEN1, ESR1, NR3C1, ADRA2A, ADORA3, CHRM1, DRD2, ADRA2B, ADRA2C, CHRM3, TACR2, DRD1, PTGS1, SLC6A2, TBXAS1, ADRA1D, HTR2A, MAPK1, ADORA2A, ADORA1, SLC6A4, OPRM1, DRD3, OPRD1, OPRK1, HTR2B, HTR6, ESRRG, SLC6A3, KMT2A, ESR2, ABCG2, ESRRB	43.7352	Cellular responses to external stimuli, Chromatin organization, Circadian Clock, Programmed Cell Death, Apoptosis, Cell Cycle, Mitotic, Cellular responses to stress, Chromatin modifying enzymes, Diseases of signal transduction, Intracellular signaling by second messengers, Iron uptake and transport, MAPK family signaling cascades, Signaling by Non-Receptor Tyrosine Kinases, Signaling by Nuclear R…	128
CMap	ALL	MCF7	CausalR_Network	Metabase_Med	MEN1, ESR1, NR3C1, ADRA2A, ADORA3, CHRM1, DRD2, ADRA2B, ADRA2C, CHRM3, TACR2, DRD1, PTGS1, SLC6A2, TBXAS1, ADRA1D, HTR2A, MAPK1, ADORA2A, ADORA1, SLC6A4, OPRM1, DRD3, OPRD1, OPRK1, HTR2B, HTR6, ESRRG, SLC6A3, KMT2A, ESR2, ABCG2, ESRRB	43.3893	Cell Cycle, Cellular responses to external stimuli, Chromatin organization, Circadian Clock, Programmed Cell Death, Apoptosis, Cell Cycle, Mitotic, Cellular responses to stress, Chromatin modifying enzymes, Diseases of signal transduction, Intracellular signaling by second messengers, MAPK family signaling cascades, Metabolism of lipids, Platelet activation, signaling and aggregation, Signaling b…	132
CMap	LM	MCF7	CARNIVAL	Omnipath	MEN1, ESR1, NR3C1, ADRA2A, ADORA3, CHRM1, DRD2, ADRA2B, ADRA2C, CHRM3, TACR2, DRD1, PTGS1, SLC6A2, TBXAS1, ADRA1D, HTR2A, MAPK1, ADORA2A, ADORA1, SLC6A4, OPRM1, DRD3, OPRD1, OPRK1, HTR2B, HTR6, ESRRG, SLC6A3, KMT2A, ESR2, ABCG2, ESRRB	43.2306	Cell Cycle, Cell Cycle, Mitotic, Diseases of signal transduction, Intracellular signaling by second messengers, Signaling by Nuclear Receptors, Signaling by Receptor Tyrosine Kinases, Transcriptional regulation of granulopoiesis, ESR-mediated signaling, Growth hormone receptor signaling, Intrinsic Pathway for Apoptosis, PIP3 activates AKT signaling, SUMOylation, Signaling by Interleukins, Signali…	69
CMap	BING	MCF7	SigNet	Metabase_All	MEN1, ESR1, NR3C1, ADRA2A, ADORA3, CHRM1, DRD2, ADRA2B, ADRA2C, CHRM3, TACR2, DRD1, PTGS1, SLC6A2, TBXAS1, ADRA1D, HTR2A, MAPK1, ADORA2A, ADORA1, SLC6A4, OPRM1, DRD3, OPRD1, OPRK1, HTR2B, HTR6, ESRRG, SLC6A3, KMT2A, ESR2, ABCG2, ESRRB	43.129	Cell Cycle, Cellular responses to external stimuli, Chromatin organization, Circadian Clock, Hemostasis, Programmed Cell Death, Apoptosis, Biological oxidations, Cell Cycle, Mitotic, Cellular responses to stress, Chromatin modifying enzymes, Diseases of signal transduction, Intracellular signaling by second messengers, MAPK family signaling cascades, Metabolism of lipids, Signaling by Non-Recepto…	127
LINCS	BING	PC3	CausalR_Network	Metabase_All	MEN1, ESR1, NR3C1, ADRA2A, ADORA3, CHRM1, DRD2, ADRA2B, ADRA2C, CHRM3, TACR2, DRD1, PTGS1, SLC6A2, TBXAS1, ADRA1D, HTR2A, MAPK1, ADORA2A, ADORA1, SLC6A4, OPRM1, DRD3, OPRD1, OPRK1, HTR2B, HTR6, ESRRG, SLC6A3, KMT2A, ESR2, ABCG2, ESRRB	43.0752	Cellular responses to external stimuli, Chromatin organization, Circadian Clock, Programmed Cell Death, Apoptosis, Cell Cycle, Mitotic, Cellular responses to stress, Chromatin modifying enzymes, Diseases of signal transduction, Intracellular signaling by second messengers, MAPK family signaling cascades, Metabolism of lipids, Platelet activation, signaling and aggregation, Signaling by Non-Recept…	145
CMap	LM	MCF7	CausalR_Network	Metabase_Med	MEN1, ESR1, NR3C1, ADRA2A, ADORA3, CHRM1, DRD2, ADRA2B, ADRA2C, CHRM3, TACR2, DRD1, PTGS1, SLC6A2, TBXAS1, ADRA1D, HTR2A, MAPK1, ADORA2A, ADORA1, SLC6A4, OPRM1, DRD3, OPRD1, OPRK1, HTR2B, HTR6, ESRRG, SLC6A3, KMT2A, ESR2, ABCG2, ESRRB	42.6819	Cell Cycle, Cellular responses to external stimuli, Chromatin organization, Circadian Clock, Programmed Cell Death, Apoptosis, Cell Cycle, Mitotic, Cellular responses to stress, Chromatin modifying enzymes, Diseases of signal transduction, Intracellular signaling by second messengers, Iron uptake and transport, MAPK family signaling cascades, Platelet activation, signaling and aggregation, Signal…	132
CMap	BING	MCF7	CausalR_Network	Metabase_Med	MEN1, ESR1, NR3C1, ADRA2A, ADORA3, CHRM1, DRD2, ADRA2B, ADRA2C, CHRM3, TACR2, DRD1, PTGS1, SLC6A2, TBXAS1, ADRA1D, HTR2A, MAPK1, ADORA2A, ADORA1, SLC6A4, OPRM1, DRD3, OPRD1, OPRK1, HTR2B, HTR6, ESRRG, SLC6A3, KMT2A, ESR2, ABCG2, ESRRB	42.4271	Cell Cycle, Cellular responses to external stimuli, Chromatin organization, Circadian Clock, Programmed Cell Death, Apoptosis, Cell Cycle, Mitotic, Cellular responses to stress, Chromatin modifying enzymes, Diseases of signal transduction, Intracellular signaling by second messengers, MAPK family signaling cascades, Metabolism of lipids, Platelet activation, signaling and aggregation, Signaling b…	140
CMap	LM	MCF7	CausalR_Network	Metabase_High	MEN1, ESR1, NR3C1, ADRA2A, ADORA3, CHRM1, DRD2, ADRA2B, ADRA2C, CHRM3, TACR2, DRD1, PTGS1, SLC6A2, TBXAS1, ADRA1D, HTR2A, MAPK1, ADORA2A, ADORA1, SLC6A4, OPRM1, DRD3, OPRD1, OPRK1, HTR2B, HTR6, ESRRG, SLC6A3, KMT2A, ESR2, ABCG2, ESRRB	42.3696	Cell Cycle, Cellular responses to external stimuli, Chromatin organization, Circadian Clock, Programmed Cell Death, Apoptosis, Cell Cycle, Mitotic, Cellular responses to stress, Chromatin modifying enzymes, Diseases of signal transduction, Intracellular signaling by second messengers, MAPK family signaling cascades, Platelet activation, signaling and aggregation, Signaling by Non-Receptor Tyrosin…	134
CMap	ALL	PC3	SigNet	Metabase_All	MEN1, ESR1, NR3C1, ADRA2A, ADORA3, CHRM1, DRD2, ADRA2B, ADRA2C, CHRM3, TACR2, DRD1, PTGS1, SLC6A2, TBXAS1, ADRA1D, HTR2A, MAPK1, ADORA2A, ADORA1, SLC6A4, OPRM1, DRD3, OPRD1, OPRK1, HTR2B, HTR6, ESRRG, SLC6A3, KMT2A, ESR2, ABCG2, ESRRB	42.2306	Cell Cycle, Cellular responses to external stimuli, Chromatin organization, Circadian Clock, Hemostasis, Programmed Cell Death, Apoptosis, Biological oxidations, Cell Cycle, Mitotic, Cellular responses to stress, Chromatin modifying enzymes, Diseases of signal transduction, Intracellular signaling by second messengers, MAPK family signaling cascades, Metabolism of lipids, Signaling by Non-Recepto…	126
CMap	BING	PC3	SigNet	Metabase_All	MEN1, ESR1, NR3C1, ADRA2A, ADORA3, CHRM1, DRD2, ADRA2B, ADRA2C, CHRM3, TACR2, DRD1, PTGS1, SLC6A2, TBXAS1, ADRA1D, HTR2A, MAPK1, ADORA2A, ADORA1, SLC6A4, OPRM1, DRD3, OPRD1, OPRK1, HTR2B, HTR6, ESRRG, SLC6A3, KMT2A, ESR2, ABCG2, ESRRB	41.9281	Cell Cycle, Cellular responses to external stimuli, Chromatin organization, Circadian Clock, Hemostasis, Programmed Cell Death, Apoptosis, Biological oxidations, Cell Cycle, Mitotic, Cellular responses to stress, Chromatin modifying enzymes, Diseases of signal transduction, Intracellular signaling by second messengers, MAPK family signaling cascades, Metabolism of lipids, Signaling by Non-Recepto…	125
CMap	ALL	MCF7	SigNet	Metabase_High	MEN1, ESR1, NR3C1, ADRA2A, ADORA3, CHRM1, DRD2, ADRA2B, ADRA2C, CHRM3, TACR2, DRD1, PTGS1, SLC6A2, TBXAS1, ADRA1D, HTR2A, MAPK1, ADORA2A, ADORA1, SLC6A4, OPRM1, DRD3, OPRD1, OPRK1, HTR2B, HTR6, ESRRG, SLC6A3, KMT2A, ESR2, ABCG2, ESRRB	40.7399	Cell Cycle, Cellular responses to external stimuli, Chromatin organization, Circadian Clock, Programmed Cell Death, Apoptosis, Biological oxidations, Cellular responses to stress, Chromatin modifying enzymes, Diseases of signal transduction, Intracellular signaling by second messengers, MAPK family signaling cascades, Metabolism of lipids, Signaling by Non-Receptor Tyrosine Kinases, Signaling by …	109
LINCS	ALL	MCF7	SigNet	Metabase_All	MEN1, ESR1, NR3C1, ADRA2A, ADORA3, CHRM1, DRD2, ADRA2B, ADRA2C, CHRM3, TACR2, DRD1, PTGS1, SLC6A2, TBXAS1, ADRA1D, HTR2A, MAPK1, ADORA2A, ADORA1, SLC6A4, OPRM1, DRD3, OPRD1, OPRK1, HTR2B, HTR6, ESRRG, SLC6A3, KMT2A, ESR2, ABCG2, ESRRB	40.5935	Cell Cycle, Cellular responses to external stimuli, Chromatin organization, Circadian Clock, Hemostasis, Programmed Cell Death, Apoptosis, Biological oxidations, Cell Cycle, Mitotic, Cellular responses to stress, Chromatin modifying enzymes, Diseases of signal transduction, Intracellular signaling by second messengers, MAPK family signaling cascades, Metabolism of lipids, Signaling by Non-Recepto…	122
CMap	ALL	MCF7	SigNet	Metabase_All	MEN1, ESR1, NR3C1, ADRA2A, ADORA3, CHRM1, DRD2, ADRA2B, ADRA2C, CHRM3, TACR2, DRD1, PTGS1, SLC6A2, TBXAS1, ADRA1D, HTR2A, MAPK1, ADORA2A, ADORA1, SLC6A4, OPRM1, DRD3, OPRD1, OPRK1, HTR2B, HTR6, ESRRG, SLC6A3, KMT2A, ESR2, ABCG2, ESRRB	40.0391	Cell Cycle, Cellular responses to external stimuli, Chromatin organization, Circadian Clock, Hemostasis, Programmed Cell Death, Apoptosis, Biological oxidations, Cell Cycle, Mitotic, Cellular responses to stress, Chromatin modifying enzymes, Diseases of signal transduction, Intracellular signaling by second messengers, MAPK family signaling cascades, Metabolism of lipids, Signaling by Non-Recepto…	118
LINCS	BING	PC3	SigNet	Metabase_All	MEN1, ESR1, NR3C1, ADRA2A, ADORA3, CHRM1, DRD2, ADRA2B, ADRA2C, CHRM3, TACR2, DRD1, PTGS1, SLC6A2, TBXAS1, ADRA1D, HTR2A, MAPK1, ADORA2A, ADORA1, SLC6A4, OPRM1, DRD3, OPRD1, OPRK1, HTR2B, HTR6, ESRRG, SLC6A3, KMT2A, ESR2, ABCG2, ESRRB	40.0391	Cell Cycle, Cellular responses to external stimuli, Chromatin organization, Circadian Clock, Hemostasis, Programmed Cell Death, Apoptosis, Biological oxidations, Cell Cycle, Mitotic, Cellular responses to stress, Chromatin modifying enzymes, Diseases of signal transduction, Intracellular signaling by second messengers, MAPK family signaling cascades, Metabolism of lipids, Signaling by Non-Recepto…	118
CMap	ALL	PC3	SigNet	Metabase_Med	MEN1, ESR1, NR3C1, ADRA2A, ADORA3, CHRM1, DRD2, ADRA2B, ADRA2C, CHRM3, TACR2, DRD1, PTGS1, SLC6A2, TBXAS1, ADRA1D, HTR2A, MAPK1, ADORA2A, ADORA1, SLC6A4, OPRM1, DRD3, OPRD1, OPRK1, HTR2B, HTR6, ESRRG, SLC6A3, KMT2A, ESR2, ABCG2, ESRRB	39.8239	Cell Cycle, Cellular responses to external stimuli, Chromatin organization, Circadian Clock, Programmed Cell Death, Apoptosis, Biological oxidations, Cell Cycle, Mitotic, Cellular responses to stress, Chromatin modifying enzymes, Diseases of signal transduction, Intracellular signaling by second messengers, MAPK family signaling cascades, Metabolism of lipids, Signaling by Non-Receptor Tyrosine K…	112
CMap	LM	MCF7	CausalR_Network	Metabase_All	MEN1, ESR1, NR3C1, ADRA2A, ADORA3, CHRM1, DRD2, ADRA2B, ADRA2C, CHRM3, TACR2, DRD1, PTGS1, SLC6A2, TBXAS1, ADRA1D, HTR2A, MAPK1, ADORA2A, ADORA1, SLC6A4, OPRM1, DRD3, OPRD1, OPRK1, HTR2B, HTR6, ESRRG, SLC6A3, KMT2A, ESR2, ABCG2, ESRRB	39.7932	Cellular responses to external stimuli, Chromatin organization, Circadian Clock, Programmed Cell Death, Apoptosis, Cell Cycle, Mitotic, Cellular responses to stress, Chromatin modifying enzymes, Diseases of signal transduction, Intracellular signaling by second messengers, MAPK family signaling cascades, Metabolism of lipids, Platelet activation, signaling and aggregation, Signaling by Non-Recept…	144
LINCS	LM	PC3	CARNIVAL	Omnipath	MEN1, ESR1, NR3C1, ADRA2A, ADORA3, CHRM1, DRD2, ADRA2B, ADRA2C, CHRM3, TACR2, DRD1, PTGS1, SLC6A2, TBXAS1, ADRA1D, HTR2A, MAPK1, ADORA2A, ADORA1, SLC6A4, OPRM1, DRD3, OPRD1, OPRK1, HTR2B, HTR6, ESRRG, SLC6A3, KMT2A, ESR2, ABCG2, ESRRB	39.7033	Cell Cycle, Cellular responses to external stimuli, Developmental Biology, Programmed Cell Death, Apoptosis, Cell Cycle, Mitotic, Cellular responses to stress, Diseases of signal transduction, Intracellular signaling by second messengers, Signaling by Receptor Tyrosine Kinases, Signaling by TGF-beta family members, Cellular Senescence, Cellular response to heat stress, Fcgamma receptor (FCGR) dep…	74
CMap	LM	PC3	SigNet	Metabase_All	MEN1, ESR1, NR3C1, ADRA2A, ADORA3, CHRM1, DRD2, ADRA2B, ADRA2C, CHRM3, TACR2, DRD1, PTGS1, SLC6A2, TBXAS1, ADRA1D, HTR2A, MAPK1, ADORA2A, ADORA1, SLC6A4, OPRM1, DRD3, OPRD1, OPRK1, HTR2B, HTR6, ESRRG, SLC6A3, KMT2A, ESR2, ABCG2, ESRRB	39.5157	Cell Cycle, Cellular responses to external stimuli, Chromatin organization, Circadian Clock, Programmed Cell Death, Apoptosis, Biological oxidations, Cell Cycle, Mitotic, Cellular responses to stress, Chromatin modifying enzymes, Diseases of signal transduction, Intracellular signaling by second messengers, MAPK family signaling cascades, Metabolism of lipids, Signaling by Non-Receptor Tyrosine K…	115
CMap	BING	MCF7	SigNet	Metabase_High	MEN1, ESR1, NR3C1, ADRA2A, ADORA3, CHRM1, DRD2, ADRA2B, ADRA2C, CHRM3, TACR2, DRD1, PTGS1, SLC6A2, TBXAS1, ADRA1D, HTR2A, MAPK1, ADORA2A, ADORA1, SLC6A4, OPRM1, DRD3, OPRD1, OPRK1, HTR2B, HTR6, ESRRG, SLC6A3, KMT2A, ESR2, ABCG2, ESRRB	39.4802	Cell Cycle, Cellular responses to external stimuli, Chromatin organization, Circadian Clock, Programmed Cell Death, Apoptosis, Biological oxidations, Cellular responses to stress, Chromatin modifying enzymes, Diseases of signal transduction, Intracellular signaling by second messengers, MAPK family signaling cascades, Metabolism of lipids, Signaling by Non-Receptor Tyrosine Kinases, Signaling by …	108
CMap	ALL	PC3	SigNet	Metabase_High	MEN1, ESR1, NR3C1, ADRA2A, ADORA3, CHRM1, DRD2, ADRA2B, ADRA2C, CHRM3, TACR2, DRD1, PTGS1, SLC6A2, TBXAS1, ADRA1D, HTR2A, MAPK1, ADORA2A, ADORA1, SLC6A4, OPRM1, DRD3, OPRD1, OPRK1, HTR2B, HTR6, ESRRG, SLC6A3, KMT2A, ESR2, ABCG2, ESRRB	39.4089	Cellular responses to external stimuli, Chromatin organization, Circadian Clock, Programmed Cell Death, Apoptosis, Biological oxidations, Cellular responses to stress, Chromatin modifying enzymes, Diseases of signal transduction, Intracellular signaling by second messengers, MAPK family signaling cascades, Metabolism of lipids, Signaling by Non-Receptor Tyrosine Kinases, Signaling by Nuclear Rece…	107
LINCS	BING	MCF7	SigNet	Metabase_All	MEN1, ESR1, NR3C1, ADRA2A, ADORA3, CHRM1, DRD2, ADRA2B, ADRA2C, CHRM3, TACR2, DRD1, PTGS1, SLC6A2, TBXAS1, ADRA1D, HTR2A, MAPK1, ADORA2A, ADORA1, SLC6A4, OPRM1, DRD3, OPRD1, OPRK1, HTR2B, HTR6, ESRRG, SLC6A3, KMT2A, ESR2, ABCG2, ESRRB	39.0092	Cell Cycle, Cellular responses to external stimuli, Chromatin organization, Circadian Clock, Programmed Cell Death, Apoptosis, Biological oxidations, Cell Cycle, Mitotic, Cellular responses to stress, Chromatin modifying enzymes, Diseases of signal transduction, Intracellular signaling by second messengers, MAPK family signaling cascades, Metabolism of lipids, Signaling by Non-Receptor Tyrosine K…	117
CMap	BING	PC3	SigNet	Metabase_High	MEN1, ESR1, NR3C1, ADRA2A, ADORA3, CHRM1, DRD2, ADRA2B, ADRA2C, CHRM3, TACR2, DRD1, PTGS1, SLC6A2, TBXAS1, ADRA1D, HTR2A, MAPK1, ADORA2A, ADORA1, SLC6A4, OPRM1, DRD3, OPRD1, OPRK1, HTR2B, HTR6, ESRRG, SLC6A3, KMT2A, ESR2, ABCG2, ESRRB	39.0031	Cellular responses to external stimuli, Chromatin organization, Circadian Clock, Programmed Cell Death, Apoptosis, Biological oxidations, Cellular responses to stress, Chromatin modifying enzymes, Diseases of signal transduction, Intracellular signaling by second messengers, MAPK family signaling cascades, Metabolism of lipids, Signaling by Non-Receptor Tyrosine Kinases, Signaling by Nuclear Rece…	106
CMap	ALL	MCF7	SigNet	Metabase_Med	MEN1, ESR1, NR3C1, ADRA2A, ADORA3, CHRM1, DRD2, ADRA2B, ADRA2C, CHRM3, TACR2, DRD1, PTGS1, SLC6A2, TBXAS1, ADRA1D, HTR2A, MAPK1, ADORA2A, ADORA1, SLC6A4, OPRM1, DRD3, OPRD1, OPRK1, HTR2B, HTR6, ESRRG, SLC6A3, KMT2A, ESR2, ABCG2, ESRRB	38.9031	Cell Cycle, Cellular responses to external stimuli, Chromatin organization, Circadian Clock, Programmed Cell Death, Apoptosis, Biological oxidations, Cell Cycle, Mitotic, Cellular responses to stress, Chromatin modifying enzymes, Diseases of signal transduction, Intracellular signaling by second messengers, MAPK family signaling cascades, Metabolism of lipids, Signaling by Non-Receptor Tyrosine K…	109
CMap	BING	MCF7	SigNet	Metabase_Med	MEN1, ESR1, NR3C1, ADRA2A, ADORA3, CHRM1, DRD2, ADRA2B, ADRA2C, CHRM3, TACR2, DRD1, PTGS1, SLC6A2, TBXAS1, ADRA1D, HTR2A, MAPK1, ADORA2A, ADORA1, SLC6A4, OPRM1, DRD3, OPRD1, OPRK1, HTR2B, HTR6, ESRRG, SLC6A3, KMT2A, ESR2, ABCG2, ESRRB	38.9031	Cell Cycle, Cellular responses to external stimuli, Chromatin organization, Circadian Clock, Programmed Cell Death, Apoptosis, Biological oxidations, Cell Cycle, Mitotic, Cellular responses to stress, Chromatin modifying enzymes, Diseases of signal transduction, Intracellular signaling by second messengers, MAPK family signaling cascades, Metabolism of lipids, Signaling by Non-Receptor Tyrosine K…	109
LINCS	ALL	PC3	SigNet	Metabase_All	MEN1, ESR1, NR3C1, ADRA2A, ADORA3, CHRM1, DRD2, ADRA2B, ADRA2C, CHRM3, TACR2, DRD1, PTGS1, SLC6A2, TBXAS1, ADRA1D, HTR2A, MAPK1, ADORA2A, ADORA1, SLC6A4, OPRM1, DRD3, OPRD1, OPRK1, HTR2B, HTR6, ESRRG, SLC6A3, KMT2A, ESR2, ABCG2, ESRRB	38.8794	Cell Cycle, Cellular responses to external stimuli, Chromatin organization, Circadian Clock, Programmed Cell Death, Apoptosis, Biological oxidations, Cell Cycle, Mitotic, Cellular responses to stress, Chromatin modifying enzymes, Diseases of signal transduction, Intracellular signaling by second messengers, MAPK family signaling cascades, Metabolism of lipids, Signaling by Non-Receptor Tyrosine K…	116
CMap	BING	PC3	SigNet	Metabase_Med	MEN1, ESR1, NR3C1, ADRA2A, ADORA3, CHRM1, DRD2, ADRA2B, ADRA2C, CHRM3, TACR2, DRD1, PTGS1, SLC6A2, TBXAS1, ADRA1D, HTR2A, MAPK1, ADORA2A, ADORA1, SLC6A4, OPRM1, DRD3, OPRD1, OPRK1, HTR2B, HTR6, ESRRG, SLC6A3, KMT2A, ESR2, ABCG2, ESRRB	38.8297	Cell Cycle, Cellular responses to external stimuli, Chromatin organization, Circadian Clock, Programmed Cell Death, Apoptosis, Biological oxidations, Cell Cycle, Mitotic, Cellular responses to stress, Chromatin modifying enzymes, Diseases of signal transduction, Intracellular signaling by second messengers, MAPK family signaling cascades, Metabolism of lipids, Signaling by Non-Receptor Tyrosine K…	110
LINCS	LM	MCF7	SigNet	Metabase_High	MEN1, ESR1, NR3C1, ADRA2A, ADORA3, CHRM1, DRD2, ADRA2B, ADRA2C, CHRM3, TACR2, DRD1, PTGS1, SLC6A2, TBXAS1, ADRA1D, HTR2A, MAPK1, ADORA2A, ADORA1, SLC6A4, OPRM1, DRD3, OPRD1, OPRK1, HTR2B, HTR6, ESRRG, SLC6A3, KMT2A, ESR2, ABCG2, ESRRB	38.8182	Cell Cycle, Cellular responses to external stimuli, Chromatin organization, Circadian Clock, Programmed Cell Death, Apoptosis, Biological oxidations, Cellular responses to stress, Chromatin modifying enzymes, Diseases of signal transduction, Intracellular signaling by second messengers, MAPK family signaling cascades, Metabolism of lipids, Signaling by Non-Receptor Tyrosine Kinases, Signaling by …	108
LINCS	LM	MCF7	SigNet	Metabase_All	MEN1, ESR1, NR3C1, ADRA2A, ADORA3, CHRM1, DRD2, ADRA2B, ADRA2C, CHRM3, TACR2, DRD1, PTGS1, SLC6A2, TBXAS1, ADRA1D, HTR2A, MAPK1, ADORA2A, ADORA1, SLC6A4, OPRM1, DRD3, OPRD1, OPRK1, HTR2B, HTR6, ESRRG, SLC6A3, KMT2A, ESR2, ABCG2, ESRRB	38.7545	Cell Cycle, Cellular responses to external stimuli, Chromatin organization, Circadian Clock, Programmed Cell Death, Apoptosis, Biological oxidations, Cell Cycle, Mitotic, Cellular responses to stress, Chromatin modifying enzymes, Diseases of signal transduction, Intracellular signaling by second messengers, MAPK family signaling cascades, Metabolism of lipids, Signaling by Non-Receptor Tyrosine K…	115
CMap	LM	MCF7	SigNet	Metabase_All	MEN1, ESR1, NR3C1, ADRA2A, ADORA3, CHRM1, DRD2, ADRA2B, ADRA2C, CHRM3, TACR2, DRD1, PTGS1, SLC6A2, TBXAS1, ADRA1D, HTR2A, MAPK1, ADORA2A, ADORA1, SLC6A4, OPRM1, DRD3, OPRD1, OPRK1, HTR2B, HTR6, ESRRG, SLC6A3, KMT2A, ESR2, ABCG2, ESRRB	38.6696	Cell Cycle, Cellular responses to external stimuli, Chromatin organization, Circadian Clock, Programmed Cell Death, Apoptosis, Biological oxidations, Cell Cycle, Mitotic, Cellular responses to stress, Chromatin modifying enzymes, Diseases of signal transduction, Intracellular signaling by second messengers, MAPK family signaling cascades, Metabolism of lipids, Signaling by Non-Receptor Tyrosine K…	113
LINCS	LM	PC3	SigNet	Metabase_All	MEN1, ESR1, NR3C1, ADRA2A, ADORA3, CHRM1, DRD2, ADRA2B, ADRA2C, CHRM3, TACR2, DRD1, PTGS1, SLC6A2, TBXAS1, ADRA1D, HTR2A, MAPK1, ADORA2A, ADORA1, SLC6A4, OPRM1, DRD3, OPRD1, OPRK1, HTR2B, HTR6, ESRRG, SLC6A3, KMT2A, ESR2, ABCG2, ESRRB	38.5817	Cell Cycle, Cellular responses to external stimuli, Chromatin organization, Circadian Clock, Hemostasis, Programmed Cell Death, Apoptosis, Biological oxidations, Cell Cycle, Mitotic, Cellular responses to stress, Chromatin modifying enzymes, Diseases of signal transduction, Intracellular signaling by second messengers, MAPK family signaling cascades, Metabolism of lipids, Signaling by Non-Recepto…	116
CMap	LM	PC3	SigNet	Metabase_Med	MEN1, ESR1, NR3C1, ADRA2A, ADORA3, CHRM1, DRD2, ADRA2B, ADRA2C, CHRM3, TACR2, DRD1, PTGS1, SLC6A2, TBXAS1, ADRA1D, HTR2A, MAPK1, ADORA2A, ADORA1, SLC6A4, OPRM1, DRD3, OPRD1, OPRK1, HTR2B, HTR6, ESRRG, SLC6A3, KMT2A, ESR2, ABCG2, ESRRB	37.9208	Cell Cycle, Cellular responses to external stimuli, Chromatin organization, Circadian Clock, Programmed Cell Death, Apoptosis, Biological oxidations, Cell Cycle, Mitotic, Cellular responses to stress, Chromatin modifying enzymes, Diseases of signal transduction, Intracellular signaling by second messengers, MAPK family signaling cascades, Metabolism of lipids, Signaling by Non-Receptor Tyrosine K…	107
LINCS	ALL	MCF7	SigNet	Metabase_Med	MEN1, ESR1, NR3C1, ADRA2A, ADORA3, CHRM1, DRD2, ADRA2B, ADRA2C, CHRM3, TACR2, DRD1, PTGS1, SLC6A2, TBXAS1, ADRA1D, HTR2A, MAPK1, ADORA2A, ADORA1, SLC6A4, OPRM1, DRD3, OPRD1, OPRK1, HTR2B, HTR6, ESRRG, SLC6A3, KMT2A, ESR2, ABCG2, ESRRB	37.4698	Cell Cycle, Cellular responses to external stimuli, Chromatin organization, Circadian Clock, Programmed Cell Death, Apoptosis, Biological oxidations, Cell Cycle, Mitotic, Cellular responses to stress, Chromatin modifying enzymes, Diseases of signal transduction, Intracellular signaling by second messengers, MAPK family signaling cascades, Metabolism of lipids, Signaling by Non-Receptor Tyrosine K…	109
CMap	ALL	MCF7	CARNIVAL	Omnipath	MEN1, ESR1, NR3C1, ADRA2A, ADORA3, CHRM1, DRD2, ADRA2B, ADRA2C, CHRM3, TACR2, DRD1, PTGS1, SLC6A2, TBXAS1, ADRA1D, HTR2A, MAPK1, ADORA2A, ADORA1, SLC6A4, OPRM1, DRD3, OPRD1, OPRK1, HTR2B, HTR6, ESRRG, SLC6A3, KMT2A, ESR2, ABCG2, ESRRB	37.1851	Cell Cycle, Developmental Biology, Disease, Hemostasis, Cell Cycle, Mitotic, Diseases of signal transduction, Innate Immune System, Intracellular signaling by second messengers, MAPK family signaling cascades, Signaling by Nuclear Receptors, Signaling by Receptor Tyrosine Kinases, ESR-mediated signaling, FLT3 Signaling, Fc epsilon receptor (FCERI) signaling, Fcgamma receptor (FCGR) dependent phag…	71
LINCS	ALL	MCF7	SigNet	Metabase_High	MEN1, ESR1, NR3C1, ADRA2A, ADORA3, CHRM1, DRD2, ADRA2B, ADRA2C, CHRM3, TACR2, DRD1, PTGS1, SLC6A2, TBXAS1, ADRA1D, HTR2A, MAPK1, ADORA2A, ADORA1, SLC6A4, OPRM1, DRD3, OPRD1, OPRK1, HTR2B, HTR6, ESRRG, SLC6A3, KMT2A, ESR2, ABCG2, ESRRB	37.0329	Cellular responses to external stimuli, Chromatin organization, Circadian Clock, Programmed Cell Death, Apoptosis, Biological oxidations, Cellular responses to stress, Chromatin modifying enzymes, Diseases of signal transduction, Intracellular signaling by second messengers, MAPK family signaling cascades, Metabolism of lipids, Signaling by Non-Receptor Tyrosine Kinases, Signaling by Nuclear Rece…	104
LINCS	BING	MCF7	SigNet	Metabase_Med	MEN1, ESR1, NR3C1, ADRA2A, ADORA3, CHRM1, DRD2, ADRA2B, ADRA2C, CHRM3, TACR2, DRD1, PTGS1, SLC6A2, TBXAS1, ADRA1D, HTR2A, MAPK1, ADORA2A, ADORA1, SLC6A4, OPRM1, DRD3, OPRD1, OPRK1, HTR2B, HTR6, ESRRG, SLC6A3, KMT2A, ESR2, ABCG2, ESRRB	36.8539	Cell Cycle, Cellular responses to external stimuli, Chromatin organization, Circadian Clock, Programmed Cell Death, Apoptosis, Biological oxidations, Cell Cycle, Mitotic, Cellular responses to stress, Chromatin modifying enzymes, Diseases of signal transduction, Intracellular signaling by second messengers, MAPK family signaling cascades, Metabolism of lipids, Signaling by Non-Receptor Tyrosine K…	109
LINCS	ALL	PC3	SigNet	Metabase_High	MEN1, ESR1, NR3C1, ADRA2A, ADORA3, CHRM1, DRD2, ADRA2B, ADRA2C, CHRM3, TACR2, DRD1, PTGS1, SLC6A2, TBXAS1, ADRA1D, HTR2A, MAPK1, ADORA2A, ADORA1, SLC6A4, OPRM1, DRD3, OPRD1, OPRK1, HTR2B, HTR6, ESRRG, SLC6A3, KMT2A, ESR2, ABCG2, ESRRB	36.7077	Cellular responses to external stimuli, Chromatin organization, Circadian Clock, Programmed Cell Death, Apoptosis, Biological oxidations, Cellular responses to stress, Chromatin modifying enzymes, Diseases of signal transduction, Intracellular signaling by second messengers, MAPK family signaling cascades, Metabolism of lipids, Signaling by Non-Receptor Tyrosine Kinases, Signaling by Nuclear Rece…	104
LINCS	ALL	PC3	SigNet	Metabase_Med	MEN1, ESR1, NR3C1, ADRA2A, ADORA3, CHRM1, DRD2, ADRA2B, ADRA2C, CHRM3, TACR2, DRD1, PTGS1, SLC6A2, TBXAS1, ADRA1D, HTR2A, MAPK1, ADORA2A, ADORA1, SLC6A4, OPRM1, DRD3, OPRD1, OPRK1, HTR2B, HTR6, ESRRG, SLC6A3, KMT2A, ESR2, ABCG2, ESRRB	36.5969	Cell Cycle, Cellular responses to external stimuli, Chromatin organization, Circadian Clock, Programmed Cell Death, Apoptosis, Biological oxidations, Cell Cycle, Mitotic, Cellular responses to stress, Chromatin modifying enzymes, Diseases of signal transduction, Intracellular signaling by second messengers, MAPK family signaling cascades, Metabolism of lipids, Signaling by Non-Receptor Tyrosine K…	108
LINCS	LM	MCF7	SigNet	Metabase_Med	MEN1, ESR1, NR3C1, ADRA2A, ADORA3, CHRM1, DRD2, ADRA2B, ADRA2C, CHRM3, TACR2, DRD1, PTGS1, SLC6A2, TBXAS1, ADRA1D, HTR2A, MAPK1, ADORA2A, ADORA1, SLC6A4, OPRM1, DRD3, OPRD1, OPRK1, HTR2B, HTR6, ESRRG, SLC6A3, KMT2A, ESR2, ABCG2, ESRRB	36.399	Cell Cycle, Cellular responses to external stimuli, Chromatin organization, Circadian Clock, Programmed Cell Death, Apoptosis, Biological oxidations, Cell Cycle, Mitotic, Cellular responses to stress, Chromatin modifying enzymes, Diseases of signal transduction, Intracellular signaling by second messengers, MAPK family signaling cascades, Metabolism of lipids, Signaling by Non-Receptor Tyrosine K…	109
LINCS	BING	PC3	SigNet	Metabase_High	MEN1, ESR1, NR3C1, ADRA2A, ADORA3, CHRM1, DRD2, ADRA2B, ADRA2C, CHRM3, TACR2, DRD1, PTGS1, SLC6A2, TBXAS1, ADRA1D, HTR2A, MAPK1, ADORA2A, ADORA1, SLC6A4, OPRM1, DRD3, OPRD1, OPRK1, HTR2B, HTR6, ESRRG, SLC6A3, KMT2A, ESR2, ABCG2, ESRRB	36.3862	Cellular responses to external stimuli, Chromatin organization, Circadian Clock, Programmed Cell Death, Apoptosis, Biological oxidations, Cellular responses to stress, Chromatin modifying enzymes, Diseases of signal transduction, Intracellular signaling by second messengers, MAPK family signaling cascades, Metabolism of lipids, Signaling by Non-Receptor Tyrosine Kinases, Signaling by Nuclear Rece…	104
LINCS	BING	MCF7	SigNet	Metabase_High	MEN1, ESR1, NR3C1, ADRA2A, ADORA3, CHRM1, DRD2, ADRA2B, ADRA2C, CHRM3, TACR2, DRD1, PTGS1, SLC6A2, TBXAS1, ADRA1D, HTR2A, MAPK1, ADORA2A, ADORA1, SLC6A4, OPRM1, DRD3, OPRD1, OPRK1, HTR2B, HTR6, ESRRG, SLC6A3, KMT2A, ESR2, ABCG2, ESRRB	36.0685	Cellular responses to external stimuli, Chromatin organization, Circadian Clock, Programmed Cell Death, Apoptosis, Biological oxidations, Cellular responses to stress, Chromatin modifying enzymes, Diseases of signal transduction, Intracellular signaling by second messengers, MAPK family signaling cascades, Metabolism of lipids, Signaling by Non-Receptor Tyrosine Kinases, Signaling by Nuclear Rece…	104
CMap	ALL	MCF7	CausalR_Network	Metabase_High	MEN1, ESR1, NR3C1, ADRA2A, ADORA3, CHRM1, DRD2, ADRA2B, ADRA2C, CHRM3, TACR2, DRD1, PTGS1, SLC6A2, TBXAS1, ADRA1D, HTR2A, MAPK1, ADORA2A, ADORA1, SLC6A4, OPRM1, DRD3, OPRD1, OPRK1, HTR2B, HTR6, ESRRG, SLC6A3, KMT2A, ESR2, ABCG2, ESRRB	35.8665	Cell Cycle, Cellular responses to external stimuli, Chromatin organization, Circadian Clock, Programmed Cell Death, Apoptosis, Cell Cycle, Mitotic, Cellular responses to stress, Chromatin modifying enzymes, Diseases of signal transduction, Intracellular signaling by second messengers, MAPK family signaling cascades, Metabolism of lipids, Signaling by Non-Receptor Tyrosine Kinases, Signaling by Nu…	113
CMap	LM	PC3	SigNet	Metabase_High	MEN1, ESR1, NR3C1, ADRA2A, ADORA3, CHRM1, DRD2, ADRA2B, ADRA2C, CHRM3, TACR2, DRD1, PTGS1, SLC6A2, TBXAS1, ADRA1D, HTR2A, MAPK1, ADORA2A, ADORA1, SLC6A4, OPRM1, DRD3, OPRD1, OPRK1, HTR2B, HTR6, ESRRG, SLC6A3, KMT2A, ESR2, ABCG2, ESRRB	35.8416	Cellular responses to external stimuli, Chromatin organization, Circadian Clock, Programmed Cell Death, Apoptosis, Biological oxidations, Cellular responses to stress, Chromatin modifying enzymes, Diseases of signal transduction, Intracellular signaling by second messengers, Metabolism of lipids, Signaling by Non-Receptor Tyrosine Kinases, Signaling by Nuclear Receptors, Signaling by Receptor Tyr…	101
LINCS	BING	PC3	SigNet	Metabase_Med	MEN1, ESR1, NR3C1, ADRA2A, ADORA3, CHRM1, DRD2, ADRA2B, ADRA2C, CHRM3, TACR2, DRD1, PTGS1, SLC6A2, TBXAS1, ADRA1D, HTR2A, MAPK1, ADORA2A, ADORA1, SLC6A4, OPRM1, DRD3, OPRD1, OPRK1, HTR2B, HTR6, ESRRG, SLC6A3, KMT2A, ESR2, ABCG2, ESRRB	35.8386	Cell Cycle, Cellular responses to external stimuli, Chromatin organization, Circadian Clock, Programmed Cell Death, Apoptosis, Biological oxidations, Cell Cycle, Mitotic, Cellular responses to stress, Chromatin modifying enzymes, Diseases of signal transduction, Intracellular signaling by second messengers, MAPK family signaling cascades, Metabolism of lipids, Signaling by Non-Receptor Tyrosine K…	108
LINCS	LM	PC3	SigNet	Metabase_Med	MEN1, ESR1, NR3C1, ADRA2A, ADORA3, CHRM1, DRD2, ADRA2B, ADRA2C, CHRM3, TACR2, DRD1, PTGS1, SLC6A2, TBXAS1, ADRA1D, HTR2A, MAPK1, ADORA2A, ADORA1, SLC6A4, OPRM1, DRD3, OPRD1, OPRK1, HTR2B, HTR6, ESRRG, SLC6A3, KMT2A, ESR2, ABCG2, ESRRB	35.5086	Cell Cycle, Cellular responses to external stimuli, Chromatin organization, Circadian Clock, Programmed Cell Death, Apoptosis, Biological oxidations, Cell Cycle, Mitotic, Cellular responses to stress, Chromatin modifying enzymes, Diseases of signal transduction, Intracellular signaling by second messengers, MAPK family signaling cascades, Metabolism of lipids, Signaling by Non-Receptor Tyrosine K…	109
LINCS	LM	PC3	SigNet	Metabase_High	MEN1, ESR1, NR3C1, ADRA2A, ADORA3, CHRM1, DRD2, ADRA2B, ADRA2C, CHRM3, TACR2, DRD1, PTGS1, SLC6A2, TBXAS1, ADRA1D, HTR2A, MAPK1, ADORA2A, ADORA1, SLC6A4, OPRM1, DRD3, OPRD1, OPRK1, HTR2B, HTR6, ESRRG, SLC6A3, KMT2A, ESR2, ABCG2, ESRRB	35.2874	Cellular responses to external stimuli, Chromatin organization, Circadian Clock, Programmed Cell Death, Apoptosis, Biological oxidations, Cellular responses to stress, Chromatin modifying enzymes, Diseases of signal transduction, Intracellular signaling by second messengers, MAPK family signaling cascades, Metabolism of lipids, Signaling by Non-Receptor Tyrosine Kinases, Signaling by Nuclear Rece…	104
LINCS	BING	PC3	CausalR_Network	Omnipath	MEN1, ESR1, NR3C1, ADRA2A, ADORA3, CHRM1, DRD2, ADRA2B, ADRA2C, CHRM3, TACR2, DRD1, PTGS1, SLC6A2, TBXAS1, ADRA1D, HTR2A, MAPK1, ADORA2A, ADORA1, SLC6A4, OPRM1, DRD3, OPRD1, OPRK1, HTR2B, HTR6, ESRRG, SLC6A3, KMT2A, ESR2, ABCG2, ESRRB	35.1713	Cell Cycle, Cellular responses to external stimuli, Developmental Biology, Disease, Cell Cycle, Mitotic, Cellular responses to stress, Diseases of signal transduction, Innate Immune System, Intracellular signaling by second messengers, Signaling by Non-Receptor Tyrosine Kinases, Signaling by Nuclear Receptors, Signaling by Receptor Tyrosine Kinases, Signaling by WNT, Transcriptional regulation of…	76
CMap	ALL	PC3	CausalR_Network	Metabase_High	MEN1, ESR1, NR3C1, ADRA2A, ADORA3, CHRM1, DRD2, ADRA2B, ADRA2C, CHRM3, TACR2, DRD1, PTGS1, SLC6A2, TBXAS1, ADRA1D, HTR2A, MAPK1, ADORA2A, ADORA1, SLC6A4, OPRM1, DRD3, OPRD1, OPRK1, HTR2B, HTR6, ESRRG, SLC6A3, KMT2A, ESR2, ABCG2, ESRRB	34.9957	Cell Cycle, Cellular responses to external stimuli, Chromatin organization, Circadian Clock, Programmed Cell Death, Apoptosis, Cell Cycle, Mitotic, Cellular responses to stress, Chromatin modifying enzymes, Diseases of signal transduction, Intracellular signaling by second messengers, Signaling by Non-Receptor Tyrosine Kinases, Signaling by Nuclear Receptors, Signaling by TGF-beta family members,…	98
CMap	LM	MCF7	SigNet	Metabase_High	MEN1, ESR1, NR3C1, ADRA2A, ADORA3, CHRM1, DRD2, ADRA2B, ADRA2C, CHRM3, TACR2, DRD1, PTGS1, SLC6A2, TBXAS1, ADRA1D, HTR2A, MAPK1, ADORA2A, ADORA1, SLC6A4, OPRM1, DRD3, OPRD1, OPRK1, HTR2B, HTR6, ESRRG, SLC6A3, KMT2A, ESR2, ABCG2, ESRRB	34.7328	Cellular responses to external stimuli, Chromatin organization, Circadian Clock, Programmed Cell Death, Apoptosis, Biological oxidations, Cellular responses to stress, Chromatin modifying enzymes, Diseases of signal transduction, Intracellular signaling by second messengers, Metabolism of lipids, Signaling by Non-Receptor Tyrosine Kinases, Signaling by Nuclear Receptors, Signaling by Receptor Tyr…	99
CMap	LM	MCF7	SigNet	Metabase_Med	MEN1, ESR1, NR3C1, ADRA2A, ADORA3, CHRM1, DRD2, ADRA2B, ADRA2C, CHRM3, TACR2, DRD1, PTGS1, SLC6A2, TBXAS1, ADRA1D, HTR2A, MAPK1, ADORA2A, ADORA1, SLC6A4, OPRM1, DRD3, OPRD1, OPRK1, HTR2B, HTR6, ESRRG, SLC6A3, KMT2A, ESR2, ABCG2, ESRRB	34.6421	Cellular responses to external stimuli, Chromatin organization, Circadian Clock, Programmed Cell Death, Apoptosis, Biological oxidations, Cellular responses to stress, Chromatin modifying enzymes, Diseases of signal transduction, Intracellular signaling by second messengers, Metabolism of lipids, Signaling by Non-Receptor Tyrosine Kinases, Signaling by Nuclear Receptors, Signaling by Receptor Tyr…	100
LINCS	BING	PC3	CausalR_Network	Metabase_Med	MEN1, ESR1, NR3C1, ADRA2A, ADORA3, CHRM1, DRD2, ADRA2B, ADRA2C, CHRM3, TACR2, DRD1, PTGS1, SLC6A2, TBXAS1, ADRA1D, HTR2A, MAPK1, ADORA2A, ADORA1, SLC6A4, OPRM1, DRD3, OPRD1, OPRK1, HTR2B, HTR6, ESRRG, SLC6A3, KMT2A, ESR2, ABCG2, ESRRB	34.4698	Cell Cycle, Cellular responses to external stimuli, Chromatin organization, Circadian Clock, Programmed Cell Death, Apoptosis, Biological oxidations, Cell Cycle, Mitotic, Cellular responses to stress, Chromatin modifying enzymes, Diseases of signal transduction, Intracellular signaling by second messengers, MAPK family signaling cascades, Metabolism of lipids, Signaling by Non-Receptor Tyrosine K…	121
LINCS	BING	PC3	CausalR_Network	Metabase_High	MEN1, ESR1, NR3C1, ADRA2A, ADORA3, CHRM1, DRD2, ADRA2B, ADRA2C, CHRM3, TACR2, DRD1, PTGS1, SLC6A2, TBXAS1, ADRA1D, HTR2A, MAPK1, ADORA2A, ADORA1, SLC6A4, OPRM1, DRD3, OPRD1, OPRK1, HTR2B, HTR6, ESRRG, SLC6A3, KMT2A, ESR2, ABCG2, ESRRB	34.1226	Cell Cycle, Cellular responses to external stimuli, Chromatin organization, Circadian Clock, Programmed Cell Death, Apoptosis, Biological oxidations, Cell Cycle, Mitotic, Cellular responses to stress, Chromatin modifying enzymes, Diseases of signal transduction, Intracellular signaling by second messengers, MAPK family signaling cascades, Metabolism of lipids, Signaling by Non-Receptor Tyrosine K…	119
LINCS	BING	MCF7	CausalR_Network	Omnipath	MEN1, ESR1, NR3C1, ADRA2A, ADORA3, CHRM1, DRD2, ADRA2B, ADRA2C, CHRM3, TACR2, DRD1, PTGS1, SLC6A2, TBXAS1, ADRA1D, HTR2A, MAPK1, ADORA2A, ADORA1, SLC6A4, OPRM1, DRD3, OPRD1, OPRK1, HTR2B, HTR6, ESRRG, SLC6A3, KMT2A, ESR2, ABCG2, ESRRB	31.8894	Cellular responses to external stimuli, Developmental Biology, Disease, Cellular responses to stress, Diseases of signal transduction, Innate Immune System, Intracellular signaling by second messengers, Axon guidance, Cellular Senescence, Cellular response to heat stress, Fc epsilon receptor (FCERI) signaling, PIP3 activates AKT signaling, Signaling by Interleukins, Signaling by NTRKs, Toll-like …	49
LINCS	ALL	MCF7	CausalR_Network	Metabase_All	MEN1, ESR1, NR3C1, ADRA2A, ADORA3, CHRM1, DRD2, ADRA2B, ADRA2C, CHRM3, TACR2, DRD1, PTGS1, SLC6A2, TBXAS1, ADRA1D, HTR2A, MAPK1, ADORA2A, ADORA1, SLC6A4, OPRM1, DRD3, OPRD1, OPRK1, HTR2B, HTR6, ESRRG, SLC6A3, KMT2A, ESR2, ABCG2, ESRRB	30.8539	Cellular responses to external stimuli, Chromatin organization, Circadian Clock, Programmed Cell Death, Transport of small molecules, Apoptosis, Cell Cycle, Mitotic, Cellular responses to stress, Chromatin modifying enzymes, Diseases of signal transduction, Disorders of transmembrane transporters, Intracellular signaling by second messengers, MAPK family signaling cascades, Metabolism of lipids, …	132
LINCS	ALL	MCF7	CausalR_Network	Metabase_Med	MEN1, ESR1, NR3C1, ADRA2A, ADORA3, CHRM1, DRD2, ADRA2B, ADRA2C, CHRM3, TACR2, DRD1, PTGS1, SLC6A2, TBXAS1, ADRA1D, HTR2A, MAPK1, ADORA2A, ADORA1, SLC6A4, OPRM1, DRD3, OPRD1, OPRK1, HTR2B, HTR6, ESRRG, SLC6A3, KMT2A, ESR2, ABCG2, ESRRB	27.5229	Cell Cycle, Cellular responses to external stimuli, Chromatin organization, Circadian Clock, Programmed Cell Death, Apoptosis, Cell Cycle, Mitotic, Cellular responses to stress, Chromatin modifying enzymes, Diseases of signal transduction, Intracellular signaling by second messengers, MAPK family signaling cascades, Metabolism of lipids, Signaling by Non-Receptor Tyrosine Kinases, Signaling by Nu…	101
LINCS	ALL	MCF7	CausalR_Network	Metabase_High	MEN1, ESR1, NR3C1, ADRA2A, ADORA3, CHRM1, DRD2, ADRA2B, ADRA2C, CHRM3, TACR2, DRD1, PTGS1, SLC6A2, TBXAS1, ADRA1D, HTR2A, MAPK1, ADORA2A, ADORA1, SLC6A4, OPRM1, DRD3, OPRD1, OPRK1, HTR2B, HTR6, ESRRG, SLC6A3, KMT2A, ESR2, ABCG2, ESRRB	27.1427	Cell Cycle, Cellular responses to external stimuli, Chromatin organization, Circadian Clock, Programmed Cell Death, Apoptosis, Cell Cycle, Mitotic, Cellular responses to stress, Chromatin modifying enzymes, Diseases of signal transduction, Intracellular signaling by second messengers, MAPK family signaling cascades, Metabolism of lipids, Signaling by Non-Receptor Tyrosine Kinases, Signaling by Nu…	100
CMap	ALL	PC3	CausalR_Network	Metabase_Med	MEN1, ESR1, NR3C1, ADRA2A, ADORA3, CHRM1, DRD2, ADRA2B, ADRA2C, CHRM3, TACR2, DRD1, PTGS1, SLC6A2, TBXAS1, ADRA1D, HTR2A, MAPK1, ADORA2A, ADORA1, SLC6A4, OPRM1, DRD3, OPRD1, OPRK1, HTR2B, HTR6, ESRRG, SLC6A3, KMT2A, ESR2, ABCG2, ESRRB	26.3478	Cell Cycle, Cellular responses to external stimuli, Chromatin organization, Circadian Clock, Programmed Cell Death, Apoptosis, Cell Cycle, Mitotic, Cellular responses to stress, Chromatin modifying enzymes, Diseases of signal transduction, Intracellular signaling by second messengers, Signaling by Non-Receptor Tyrosine Kinases, Signaling by Nuclear Receptors, Signaling by Receptor Tyrosine Kinase…	78
CMap	ALL	PC3	CausalR_Network	Metabase_All	MEN1, ESR1, NR3C1, ADRA2A, ADORA3, CHRM1, DRD2, ADRA2B, ADRA2C, CHRM3, TACR2, DRD1, PTGS1, SLC6A2, TBXAS1, ADRA1D, HTR2A, MAPK1, ADORA2A, ADORA1, SLC6A4, OPRM1, DRD3, OPRD1, OPRK1, HTR2B, HTR6, ESRRG, SLC6A3, KMT2A, ESR2, ABCG2, ESRRB	25.8827	Cellular responses to external stimuli, Chromatin organization, Circadian Clock, Programmed Cell Death, Apoptosis, Cell Cycle, Mitotic, Cellular responses to stress, Chromatin modifying enzymes, Diseases of signal transduction, Intracellular signaling by second messengers, Metabolism of lipids, Platelet activation, signaling and aggregation, Signaling by Non-Receptor Tyrosine Kinases, Signaling b…	96
LINCS	LM	MCF7	CausalR_Network	Metabase_All	MEN1, ESR1, NR3C1, ADRA2A, ADORA3, CHRM1, DRD2, ADRA2B, ADRA2C, CHRM3, TACR2, DRD1, PTGS1, SLC6A2, TBXAS1, ADRA1D, HTR2A, MAPK1, ADORA2A, ADORA1, SLC6A4, OPRM1, DRD3, OPRD1, OPRK1, HTR2B, HTR6, ESRRG, SLC6A3, KMT2A, ESR2, ABCG2, ESRRB	25.5575	Diseases of signal transduction, Signaling by Nuclear Receptors, Signaling by TGF-beta family members, Transcriptional regulation of granulopoiesis, Cellular response to heat stress, ESR-mediated signaling, Fcgamma receptor (FCGR) dependent phagocytosis, Phase I - Functionalization of compounds, SUMOylation, Signaling by Interleukins, Signaling by NTRKs, Signaling by TGF-beta Receptor Complex, Es…	48
LINCS	BING	PC3	CARNIVAL	Metabase_Med	MEN1, ESR1, NR3C1, ADRA2A, ADORA3, CHRM1, DRD2, ADRA2B, ADRA2C, CHRM3, TACR2, DRD1, PTGS1, SLC6A2, TBXAS1, ADRA1D, HTR2A, MAPK1, ADORA2A, ADORA1, SLC6A4, OPRM1, DRD3, OPRD1, OPRK1, HTR2B, HTR6, ESRRG, SLC6A3, KMT2A, ESR2, ABCG2, ESRRB	24.7545	Cellular responses to external stimuli, Chromatin organization, Circadian Clock, Programmed Cell Death, Apoptosis, Cellular responses to stress, Chromatin modifying enzymes, Intracellular signaling by second messengers, Signaling by Non-Receptor Tyrosine Kinases, Signaling by Nuclear Receptors, Signaling by TGF-beta family members, Signaling by WNT, Transcriptional regulation of granulopoiesis, C…	58
CMap	BING	PC3	CARNIVAL	Metabase_Med	MEN1, ESR1, NR3C1, ADRA2A, ADORA3, CHRM1, DRD2, ADRA2B, ADRA2C, CHRM3, TACR2, DRD1, PTGS1, SLC6A2, TBXAS1, ADRA1D, HTR2A, MAPK1, ADORA2A, ADORA1, SLC6A4, OPRM1, DRD3, OPRD1, OPRK1, HTR2B, HTR6, ESRRG, SLC6A3, KMT2A, ESR2, ABCG2, ESRRB	24.3809	Signaling by TGF-beta family members, Transcriptional regulation of granulopoiesis, SUMOylation, Signaling by TGF-beta Receptor Complex, Toll-like Receptor Cascades, FCERI mediated MAPK activation, Interleukin-17 signaling, Oxidative Stress Induced Senescence, SUMO E3 ligases SUMOylate target proteins, Toll Like Receptor 10 (TLR10) Cascade, Toll Like Receptor 2 (TLR2) Cascade, Toll Like Receptor …	37
LINCS	LM	PC3	CausalR_Network	Metabase_Med	MEN1, ESR1, NR3C1, ADRA2A, ADORA3, CHRM1, DRD2, ADRA2B, ADRA2C, CHRM3, TACR2, DRD1, PTGS1, SLC6A2, TBXAS1, ADRA1D, HTR2A, MAPK1, ADORA2A, ADORA1, SLC6A4, OPRM1, DRD3, OPRD1, OPRK1, HTR2B, HTR6, ESRRG, SLC6A3, KMT2A, ESR2, ABCG2, ESRRB	22.7959	Cell Cycle, Cellular responses to external stimuli, Circadian Clock, Programmed Cell Death, Apoptosis, Cell Cycle, Mitotic, Cellular responses to stress, Diseases of metabolism, Diseases of signal transduction, Intracellular signaling by second messengers, Iron uptake and transport, MAPK family signaling cascades, Signaling by Non-Receptor Tyrosine Kinases, Signaling by Nuclear Receptors, Signali…	79
CMap	BING	MCF7	CausalR_Network	Metabase_All	MEN1, ESR1, NR3C1, ADRA2A, ADORA3, CHRM1, DRD2, ADRA2B, ADRA2C, CHRM3, TACR2, DRD1, PTGS1, SLC6A2, TBXAS1, ADRA1D, HTR2A, MAPK1, ADORA2A, ADORA1, SLC6A4, OPRM1, DRD3, OPRD1, OPRK1, HTR2B, HTR6, ESRRG, SLC6A3, KMT2A, ESR2, ABCG2, ESRRB	22.2815	Cellular responses to external stimuli, Chromatin organization, Circadian Clock, Programmed Cell Death, Apoptosis, Cell Cycle, Mitotic, Cellular responses to stress, Chromatin modifying enzymes, Diseases of signal transduction, Intracellular signaling by second messengers, Iron uptake and transport, MAPK family signaling cascades, Signaling by Non-Receptor Tyrosine Kinases, Signaling by Nuclear R…	98
LINCS	LM	PC3	CausalR_Network	Metabase_High	MEN1, ESR1, NR3C1, ADRA2A, ADORA3, CHRM1, DRD2, ADRA2B, ADRA2C, CHRM3, TACR2, DRD1, PTGS1, SLC6A2, TBXAS1, ADRA1D, HTR2A, MAPK1, ADORA2A, ADORA1, SLC6A4, OPRM1, DRD3, OPRD1, OPRK1, HTR2B, HTR6, ESRRG, SLC6A3, KMT2A, ESR2, ABCG2, ESRRB	21.0097	Cell Cycle, Cellular responses to external stimuli, Circadian Clock, Programmed Cell Death, Apoptosis, Cell Cycle, Mitotic, Cellular responses to stress, Diseases of metabolism, Diseases of signal transduction, Intracellular signaling by second messengers, Iron uptake and transport, Signaling by Non-Receptor Tyrosine Kinases, Signaling by Nuclear Receptors, Signaling by Receptor Tyrosine Kinases,…	80
LINCS	ALL	MCF7	CARNIVAL	Omnipath	MEN1, ESR1, NR3C1, ADRA2A, ADORA3, CHRM1, DRD2, ADRA2B, ADRA2C, CHRM3, TACR2, DRD1, PTGS1, SLC6A2, TBXAS1, ADRA1D, HTR2A, MAPK1, ADORA2A, ADORA1, SLC6A4, OPRM1, DRD3, OPRD1, OPRK1, HTR2B, HTR6, ESRRG, SLC6A3, KMT2A, ESR2, ABCG2, ESRRB	20.7799	Developmental Biology, Cell Cycle, Mitotic, Diseases of signal transduction, Innate Immune System, Intracellular signaling by second messengers, MAPK family signaling cascades, Signaling by Nuclear Receptors, Signaling by Receptor Tyrosine Kinases, ESR-mediated signaling, Growth hormone receptor signaling, Intrinsic Pathway for Apoptosis, PIP3 activates AKT signaling, Signaling by Interleukins, S…	46
LINCS	LM	MCF7	CARNIVAL	Metabase_High	MEN1, ESR1, NR3C1, ADRA2A, ADORA3, CHRM1, DRD2, ADRA2B, ADRA2C, CHRM3, TACR2, DRD1, PTGS1, SLC6A2, TBXAS1, ADRA1D, HTR2A, MAPK1, ADORA2A, ADORA1, SLC6A4, OPRM1, DRD3, OPRD1, OPRK1, HTR2B, HTR6, ESRRG, SLC6A3, KMT2A, ESR2, ABCG2, ESRRB	20.3161	Circadian Clock, Intracellular signaling by second messengers, Signaling by Nuclear Receptors, Signaling by TGF-beta family members, Signaling by WNT, Transcriptional regulation of granulopoiesis, Cellular Senescence, Deubiquitination, ESR-mediated signaling, PIP3 activates AKT signaling, SUMOylation, Signaling by Interleukins, Signaling by TGF-beta Receptor Complex, TCF dependent signaling in re…	52
CMap	LM	PC3	CausalR_Network	Metabase_All	MEN1, ESR1, NR3C1, ADRA2A, ADORA3, CHRM1, DRD2, ADRA2B, ADRA2C, CHRM3, TACR2, DRD1, PTGS1, SLC6A2, TBXAS1, ADRA1D, HTR2A, MAPK1, ADORA2A, ADORA1, SLC6A4, OPRM1, DRD3, OPRD1, OPRK1, HTR2B, HTR6, ESRRG, SLC6A3, KMT2A, ESR2, ABCG2, ESRRB	19.8508	Cellular responses to external stimuli, Chromatin organization, Circadian Clock, Programmed Cell Death, Apoptosis, Cell Cycle, Mitotic, Cellular responses to stress, Chromatin modifying enzymes, Diseases of signal transduction, Intracellular signaling by second messengers, Iron uptake and transport, Signaling by Non-Receptor Tyrosine Kinases, Signaling by Nuclear Receptors, Signaling by TGF-beta …	80
LINCS	LM	MCF7	CARNIVAL	Metabase_Med	MEN1, ESR1, NR3C1, ADRA2A, ADORA3, CHRM1, DRD2, ADRA2B, ADRA2C, CHRM3, TACR2, DRD1, PTGS1, SLC6A2, TBXAS1, ADRA1D, HTR2A, MAPK1, ADORA2A, ADORA1, SLC6A4, OPRM1, DRD3, OPRD1, OPRK1, HTR2B, HTR6, ESRRG, SLC6A3, KMT2A, ESR2, ABCG2, ESRRB	19.3915	Cellular responses to external stimuli, Circadian Clock, Cellular responses to stress, Intracellular signaling by second messengers, Signaling by Nuclear Receptors, Signaling by TGF-beta family members, Signaling by WNT, Transcriptional regulation of granulopoiesis, Cellular Senescence, Deubiquitination, ESR-mediated signaling, PIP3 activates AKT signaling, SUMOylation, Signaling by Interleukins,…	56
LINCS	ALL	MCF7	CausalR_RT	Omnipath	MEN1, ESR1, NR3C1, ADRA2A, ADORA3, CHRM1, DRD2, ADRA2B, ADRA2C, CHRM3, TACR2, DRD1, PTGS1, SLC6A2, TBXAS1, ADRA1D, HTR2A, MAPK1, ADORA2A, ADORA1, SLC6A4, OPRM1, DRD3, OPRD1, OPRK1, HTR2B, HTR6, ESRRG, SLC6A3, KMT2A, ESR2, ABCG2, ESRRB	19.0726	Cellular responses to external stimuli, Cellular responses to stress, Innate Immune System, MAPK family signaling cascades, Cellular response to heat stress, FLT3 Signaling, Fc epsilon receptor (FCERI) signaling, HSP90 chaperone cycle for steroid hormone receptors (SHR), MAPK1/MAPK3 signaling, Signaling by Interleukins, Signaling by NTRKs, Toll-like Receptor Cascades, Interleukin-17 signaling, NC…	40
CMap	BING	MCF7	CausalR_RT	Omnipath	MEN1, ESR1, NR3C1, ADRA2A, ADORA3, CHRM1, DRD2, ADRA2B, ADRA2C, CHRM3, TACR2, DRD1, PTGS1, SLC6A2, TBXAS1, ADRA1D, HTR2A, MAPK1, ADORA2A, ADORA1, SLC6A4, OPRM1, DRD3, OPRD1, OPRK1, HTR2B, HTR6, ESRRG, SLC6A3, KMT2A, ESR2, ABCG2, ESRRB	18.8928	Disease, Diseases of signal transduction, MAPK family signaling cascades, FLT3 Signaling, MAPK1/MAPK3 signaling, Oncogenic MAPK signaling, Signaling by FGFR, Signaling by Insulin receptor, Insulin receptor signalling cascade, NCAM signaling for neurite out-growth, Negative regulation of the PI3K/AKT network, Paradoxical activation of RAF signaling by kinase inactive BRAF, Signaling by BRAF and RA…	32
CMap	LM	PC3	CausalR_Network	Metabase_High	MEN1, ESR1, NR3C1, ADRA2A, ADORA3, CHRM1, DRD2, ADRA2B, ADRA2C, CHRM3, TACR2, DRD1, PTGS1, SLC6A2, TBXAS1, ADRA1D, HTR2A, MAPK1, ADORA2A, ADORA1, SLC6A4, OPRM1, DRD3, OPRD1, OPRK1, HTR2B, HTR6, ESRRG, SLC6A3, KMT2A, ESR2, ABCG2, ESRRB	18.52	Cellular responses to external stimuli, Chromatin organization, Circadian Clock, Programmed Cell Death, Apoptosis, Cellular responses to stress, Chromatin modifying enzymes, Diseases of signal transduction, Intracellular signaling by second messengers, Iron uptake and transport, Metabolism of lipids, Signaling by Non-Receptor Tyrosine Kinases, Signaling by Nuclear Receptors, Signaling by Receptor…	78
LINCS	BING	PC3	CARNIVAL	Metabase_All	MEN1, ESR1, NR3C1, ADRA2A, ADORA3, CHRM1, DRD2, ADRA2B, ADRA2C, CHRM3, TACR2, DRD1, PTGS1, SLC6A2, TBXAS1, ADRA1D, HTR2A, MAPK1, ADORA2A, ADORA1, SLC6A4, OPRM1, DRD3, OPRD1, OPRK1, HTR2B, HTR6, ESRRG, SLC6A3, KMT2A, ESR2, ABCG2, ESRRB	18.3605	Chromatin organization, Circadian Clock, Chromatin modifying enzymes, Diseases of signal transduction, Intracellular signaling by second messengers, MAPK family signaling cascades, Signaling by Nuclear Receptors, Signaling by Receptor Tyrosine Kinases, Transcriptional regulation of granulopoiesis, Cellular Senescence, ESR-mediated signaling, PI3K/AKT Signaling in Cancer, PIP3 activates AKT signal…	60
LINCS	BING	MCF7	CausalR_RT	Omnipath	MEN1, ESR1, NR3C1, ADRA2A, ADORA3, CHRM1, DRD2, ADRA2B, ADRA2C, CHRM3, TACR2, DRD1, PTGS1, SLC6A2, TBXAS1, ADRA1D, HTR2A, MAPK1, ADORA2A, ADORA1, SLC6A4, OPRM1, DRD3, OPRD1, OPRK1, HTR2B, HTR6, ESRRG, SLC6A3, KMT2A, ESR2, ABCG2, ESRRB	18.1824	Developmental Biology, Innate Immune System, MAPK family signaling cascades, Axon guidance, FLT3 Signaling, Fc epsilon receptor (FCERI) signaling, MAPK1/MAPK3 signaling, PI3K/AKT Signaling in Cancer, Constitutive Signaling by Aberrant PI3K in Cancer, Interleukin-17 signaling, NCAM signaling for neurite out-growth, Negative regulation of the PI3K/AKT network, RAF-independent MAPK1/3 activation, To…	32
LINCS	ALL	PC3	CausalR_Network	Omnipath	MEN1, ESR1, NR3C1, ADRA2A, ADORA3, CHRM1, DRD2, ADRA2B, ADRA2C, CHRM3, TACR2, DRD1, PTGS1, SLC6A2, TBXAS1, ADRA1D, HTR2A, MAPK1, ADORA2A, ADORA1, SLC6A4, OPRM1, DRD3, OPRD1, OPRK1, HTR2B, HTR6, ESRRG, SLC6A3, KMT2A, ESR2, ABCG2, ESRRB	17.3851	Circadian Clock, Developmental Biology, Disease, Diseases of signal transduction, Intracellular signaling by second messengers, Signaling by Non-Receptor Tyrosine Kinases, Signaling by Nuclear Receptors, Transcriptional regulation of granulopoiesis, Deubiquitination, ESR-mediated signaling, Intrinsic Pathway for Apoptosis, PI3K/AKT Signaling in Cancer, PIP3 activates AKT signaling, Signaling by I…	40
LINCS	LM	MCF7	CARNIVAL	Metabase_All	MEN1, ESR1, NR3C1, ADRA2A, ADORA3, CHRM1, DRD2, ADRA2B, ADRA2C, CHRM3, TACR2, DRD1, PTGS1, SLC6A2, TBXAS1, ADRA1D, HTR2A, MAPK1, ADORA2A, ADORA1, SLC6A4, OPRM1, DRD3, OPRD1, OPRK1, HTR2B, HTR6, ESRRG, SLC6A3, KMT2A, ESR2, ABCG2, ESRRB	17.3152	Cellular responses to external stimuli, Circadian Clock, Cellular responses to stress, Intracellular signaling by second messengers, Signaling by Non-Receptor Tyrosine Kinases, Signaling by Nuclear Receptors, Signaling by TGF-beta family members, Transcriptional regulation of granulopoiesis, Cellular Senescence, Deubiquitination, ESR-mediated signaling, Fc epsilon receptor (FCERI) signaling, PIP3…	61
CMap	LM	PC3	CausalR_Network	Metabase_Med	MEN1, ESR1, NR3C1, ADRA2A, ADORA3, CHRM1, DRD2, ADRA2B, ADRA2C, CHRM3, TACR2, DRD1, PTGS1, SLC6A2, TBXAS1, ADRA1D, HTR2A, MAPK1, ADORA2A, ADORA1, SLC6A4, OPRM1, DRD3, OPRD1, OPRK1, HTR2B, HTR6, ESRRG, SLC6A3, KMT2A, ESR2, ABCG2, ESRRB	16.6536	Cell Cycle, Cellular responses to external stimuli, Chromatin organization, Circadian Clock, Programmed Cell Death, Apoptosis, Cell Cycle, Mitotic, Cellular responses to stress, Chromatin modifying enzymes, Diseases of signal transduction, Intracellular signaling by second messengers, Metabolism of lipids, Signaling by Non-Receptor Tyrosine Kinases, Signaling by Nuclear Receptors, Signaling by Re…	80
LINCS	LM	PC3	CausalR_RT	Omnipath	MEN1, ESR1, NR3C1, ADRA2A, ADORA3, CHRM1, DRD2, ADRA2B, ADRA2C, CHRM3, TACR2, DRD1, PTGS1, SLC6A2, TBXAS1, ADRA1D, HTR2A, MAPK1, ADORA2A, ADORA1, SLC6A4, OPRM1, DRD3, OPRD1, OPRK1, HTR2B, HTR6, ESRRG, SLC6A3, KMT2A, ESR2, ABCG2, ESRRB	15.5482	Programmed Cell Death, Apoptosis, Signaling by TGF-beta family members, Deubiquitination, Intrinsic Pathway for Apoptosis, Signaling by TGF-beta Receptor Complex, FOXO-mediated transcription, Interleukin-17 signaling, Oxidative Stress Induced Senescence, RAF-independent MAPK1/3 activation, Toll Like Receptor 10 (TLR10) Cascade, Toll Like Receptor 2 (TLR2) Cascade, Toll Like Receptor 3 (TLR3) Casc…	31
LINCS	ALL	PC3	CARNIVAL	Metabase_High	MEN1, ESR1, NR3C1, ADRA2A, ADORA3, CHRM1, DRD2, ADRA2B, ADRA2C, CHRM3, TACR2, DRD1, PTGS1, SLC6A2, TBXAS1, ADRA1D, HTR2A, MAPK1, ADORA2A, ADORA1, SLC6A4, OPRM1, DRD3, OPRD1, OPRK1, HTR2B, HTR6, ESRRG, SLC6A3, KMT2A, ESR2, ABCG2, ESRRB	15.1349	Chromatin organization, Circadian Clock, Chromatin modifying enzymes, Intracellular signaling by second messengers, Signaling by Nuclear Receptors, Deubiquitination, ESR-mediated signaling, PIP3 activates AKT signaling, Signaling by Interleukins, Toll-like Receptor Cascades, Estrogen-dependent gene expression, FOXO-mediated transcription, Interleukin-17 signaling, Interleukin-4 and Interleukin-13…	40
LINCS	LM	MCF7	CausalR_RT	Omnipath	MEN1, ESR1, NR3C1, ADRA2A, ADORA3, CHRM1, DRD2, ADRA2B, ADRA2C, CHRM3, TACR2, DRD1, PTGS1, SLC6A2, TBXAS1, ADRA1D, HTR2A, MAPK1, ADORA2A, ADORA1, SLC6A4, OPRM1, DRD3, OPRD1, OPRK1, HTR2B, HTR6, ESRRG, SLC6A3, KMT2A, ESR2, ABCG2, ESRRB	15.0555	Cellular responses to external stimuli, Chromatin organization, Cell Cycle, Mitotic, Cellular responses to stress, Chromatin modifying enzymes, Innate Immune System, Post-translational protein modification, Signaling by Nuclear Receptors, Signaling by Rho GTPases, Signaling by WNT, Transcriptional regulation of granulopoiesis, Cellular Senescence, ESR-mediated signaling, Fc epsilon receptor (FCER…	53
CMap	ALL	MCF7	CARNIVAL	Metabase_Med	MEN1, ESR1, NR3C1, ADRA2A, ADORA3, CHRM1, DRD2, ADRA2B, ADRA2C, CHRM3, TACR2, DRD1, PTGS1, SLC6A2, TBXAS1, ADRA1D, HTR2A, MAPK1, ADORA2A, ADORA1, SLC6A4, OPRM1, DRD3, OPRD1, OPRK1, HTR2B, HTR6, ESRRG, SLC6A3, KMT2A, ESR2, ABCG2, ESRRB	14.8356	Chromatin organization, Circadian Clock, Chromatin modifying enzymes, Diseases of signal transduction, Intracellular signaling by second messengers, Signaling by Non-Receptor Tyrosine Kinases, Signaling by Nuclear Receptors, Signaling by TGF-beta family members, Deubiquitination, ESR-mediated signaling, PIP3 activates AKT signaling, SUMOylation, Signaling by ERBB4, Signaling by Interleukins, Sign…	51
CMap	ALL	PC3	CARNIVAL	Metabase_Med	MEN1, ESR1, NR3C1, ADRA2A, ADORA3, CHRM1, DRD2, ADRA2B, ADRA2C, CHRM3, TACR2, DRD1, PTGS1, SLC6A2, TBXAS1, ADRA1D, HTR2A, MAPK1, ADORA2A, ADORA1, SLC6A4, OPRM1, DRD3, OPRD1, OPRK1, HTR2B, HTR6, ESRRG, SLC6A3, KMT2A, ESR2, ABCG2, ESRRB	14.8356	Cellular responses to external stimuli, Circadian Clock, Cell Cycle, Mitotic, Cellular responses to stress, Signaling by TGF-beta family members, Signaling by WNT, Transcriptional regulation of granulopoiesis, Cellular Senescence, Fc epsilon receptor (FCERI) signaling, Intrinsic Pathway for Apoptosis, SUMOylation, Signaling by Interleukins, Signaling by TGF-beta Receptor Complex, TCF dependent si…	51
CMap	BING	MCF7	CausalR_Network	Omnipath	MEN1, ESR1, NR3C1, ADRA2A, ADORA3, CHRM1, DRD2, ADRA2B, ADRA2C, CHRM3, TACR2, DRD1, PTGS1, SLC6A2, TBXAS1, ADRA1D, HTR2A, MAPK1, ADORA2A, ADORA1, SLC6A4, OPRM1, DRD3, OPRD1, OPRK1, HTR2B, HTR6, ESRRG, SLC6A3, KMT2A, ESR2, ABCG2, ESRRB	13.8013	Developmental Biology, Disease, Hemostasis, Diseases of signal transduction, Intracellular signaling by second messengers, MAPK family signaling cascades, Signaling by Non-Receptor Tyrosine Kinases, Signaling by Nuclear Receptors, Signaling by Receptor Tyrosine Kinases, Transcriptional regulation of granulopoiesis, ESR-mediated signaling, FLT3 Signaling, Growth hormone receptor signaling, Intrins…	29
CMap	BING	PC3	CARNIVAL	Omnipath	MEN1, ESR1, NR3C1, ADRA2A, ADORA3, CHRM1, DRD2, ADRA2B, ADRA2C, CHRM3, TACR2, DRD1, PTGS1, SLC6A2, TBXAS1, ADRA1D, HTR2A, MAPK1, ADORA2A, ADORA1, SLC6A4, OPRM1, DRD3, OPRD1, OPRK1, HTR2B, HTR6, ESRRG, SLC6A3, KMT2A, ESR2, ABCG2, ESRRB	13.7773	Circadian Clock, Developmental Biology, Cellular responses to stress, Diseases of signal transduction, Metabolism of lipids, Signaling by Non-Receptor Tyrosine Kinases, Signaling by Nuclear Receptors, Cellular response to heat stress, ESR-mediated signaling, PIP3 activates AKT signaling, Signaling by PTK6, Extra-nuclear estrogen signaling, Negative regulation of the PI3K/AKT network, Oncogene Ind…	26
LINCS	LM	PC3	CARNIVAL	Metabase_All	MEN1, ESR1, NR3C1, ADRA2A, ADORA3, CHRM1, DRD2, ADRA2B, ADRA2C, CHRM3, TACR2, DRD1, PTGS1, SLC6A2, TBXAS1, ADRA1D, HTR2A, MAPK1, ADORA2A, ADORA1, SLC6A4, OPRM1, DRD3, OPRD1, OPRK1, HTR2B, HTR6, ESRRG, SLC6A3, KMT2A, ESR2, ABCG2, ESRRB	13.618	Circadian Clock, Transcriptional regulation of granulopoiesis, Cellular Senescence, Signaling by TGF-beta Receptor Complex, TCF dependent signaling in response to WNT, Deactivation of the beta-catenin transactivating complex, FOXO-mediated transcription, Interleukin-17 signaling, Interleukin-4 and Interleukin-13 signaling, Oncogene Induced Senescence, Oxidative Stress Induced Senescence, Senescen…	33
CMap	BING	PC3	CausalR_Network	Omnipath	MEN1, ESR1, NR3C1, ADRA2A, ADORA3, CHRM1, DRD2, ADRA2B, ADRA2C, CHRM3, TACR2, DRD1, PTGS1, SLC6A2, TBXAS1, ADRA1D, HTR2A, MAPK1, ADORA2A, ADORA1, SLC6A4, OPRM1, DRD3, OPRD1, OPRK1, HTR2B, HTR6, ESRRG, SLC6A3, KMT2A, ESR2, ABCG2, ESRRB	13.5346	Developmental Biology, Programmed Cell Death, Apoptosis, Innate Immune System, Deubiquitination, Intrinsic Pathway for Apoptosis, Signaling by Interleukins, Toll-like Receptor Cascades, Extra-nuclear estrogen signaling, Interleukin-17 signaling, Toll Like Receptor 10 (TLR10) Cascade, Toll Like Receptor 2 (TLR2) Cascade, Toll Like Receptor 3 (TLR3) Cascade, Toll Like Receptor 4 (TLR4) Cascade, Tol…	30
CMap	ALL	PC3	CausalR_RT	Omnipath	MEN1, ESR1, NR3C1, ADRA2A, ADORA3, CHRM1, DRD2, ADRA2B, ADRA2C, CHRM3, TACR2, DRD1, PTGS1, SLC6A2, TBXAS1, ADRA1D, HTR2A, MAPK1, ADORA2A, ADORA1, SLC6A4, OPRM1, DRD3, OPRD1, OPRK1, HTR2B, HTR6, ESRRG, SLC6A3, KMT2A, ESR2, ABCG2, ESRRB	13.4342	Cell Cycle, Cellular responses to external stimuli, Chromatin organization, Developmental Biology, Hemostasis, Cell Cycle, Mitotic, Cellular responses to stress, Chromatin modifying enzymes, Integration of energy metabolism, Intracellular signaling by second messengers, MAPK family signaling cascades, Platelet activation, signaling and aggregation, Post-translational protein modification, Signali…	51
CMap	BING	MCF7	CARNIVAL	Omnipath	MEN1, ESR1, NR3C1, ADRA2A, ADORA3, CHRM1, DRD2, ADRA2B, ADRA2C, CHRM3, TACR2, DRD1, PTGS1, SLC6A2, TBXAS1, ADRA1D, HTR2A, MAPK1, ADORA2A, ADORA1, SLC6A4, OPRM1, DRD3, OPRD1, OPRK1, HTR2B, HTR6, ESRRG, SLC6A3, KMT2A, ESR2, ABCG2, ESRRB	13.3019	Cellular responses to external stimuli, Chromatin organization, Circadian Clock, Developmental Biology, Disease, Hemostasis, Cellular responses to stress, Chromatin modifying enzymes, Diseases of signal transduction, Signaling by Non-Receptor Tyrosine Kinases, Signaling by Nuclear Receptors, Transcriptional regulation of granulopoiesis, Cellular response to heat stress, ESR-mediated signaling, Gr…	30
CMap	BING	MCF7	CARNIVAL	Metabase_All	MEN1, ESR1, NR3C1, ADRA2A, ADORA3, CHRM1, DRD2, ADRA2B, ADRA2C, CHRM3, TACR2, DRD1, PTGS1, SLC6A2, TBXAS1, ADRA1D, HTR2A, MAPK1, ADORA2A, ADORA1, SLC6A4, OPRM1, DRD3, OPRD1, OPRK1, HTR2B, HTR6, ESRRG, SLC6A3, KMT2A, ESR2, ABCG2, ESRRB	13.301	Cellular responses to external stimuli, Circadian Clock, Programmed Cell Death, Apoptosis, Cellular responses to stress, Signaling by Non-Receptor Tyrosine Kinases, Signaling by Nuclear Receptors, Signaling by TGF-beta family members, Transcriptional regulation of granulopoiesis, Cellular Senescence, ESR-mediated signaling, SUMOylation, Signaling by Interleukins, Signaling by PTK6, Signaling by T…	54
CMap	BING	PC3	CausalR_RT	Omnipath	MEN1, ESR1, NR3C1, ADRA2A, ADORA3, CHRM1, DRD2, ADRA2B, ADRA2C, CHRM3, TACR2, DRD1, PTGS1, SLC6A2, TBXAS1, ADRA1D, HTR2A, MAPK1, ADORA2A, ADORA1, SLC6A4, OPRM1, DRD3, OPRD1, OPRK1, HTR2B, HTR6, ESRRG, SLC6A3, KMT2A, ESR2, ABCG2, ESRRB	13.1649	Innate Immune System, Signaling by NTRKs, Toll-like Receptor Cascades, Interleukin-17 signaling, Signaling by NTRK1 (TRKA), Toll Like Receptor 10 (TLR10) Cascade, Toll Like Receptor 2 (TLR2) Cascade, Toll Like Receptor 3 (TLR3) Cascade, Toll Like Receptor 4 (TLR4) Cascade, Toll Like Receptor 5 (TLR5) Cascade, Toll Like Receptor 7/8 (TLR7/8) Cascade, Toll Like Receptor 9 (TLR9) Cascade, MyD88-inde…	24
LINCS	LM	PC3	CausalR_RT	Metabase_Med	MEN1, ESR1, NR3C1, ADRA2A, ADORA3, CHRM1, DRD2, ADRA2B, ADRA2C, CHRM3, TACR2, DRD1, PTGS1, SLC6A2, TBXAS1, ADRA1D, HTR2A, MAPK1, ADORA2A, ADORA1, SLC6A4, OPRM1, DRD3, OPRD1, OPRK1, HTR2B, HTR6, ESRRG, SLC6A3, KMT2A, ESR2, ABCG2, ESRRB	12.6289	Integration of energy metabolism, Platelet activation, signaling and aggregation, Signaling by Rho GTPases, ESR-mediated signaling, Regulation of insulin secretion, Signaling by Interleukins, Thrombin signalling through proteinase activated receptors (PARs), Toll-like Receptor Cascades, Adrenaline,noradrenaline inhibits insulin secretion, Extra-nuclear estrogen signaling, G alpha (12/13) signalli…	33
LINCS	LM	PC3	CARNIVAL	Metabase_med	MEN1, ESR1, NR3C1, ADRA2A, ADORA3, CHRM1, DRD2, ADRA2B, ADRA2C, CHRM3, TACR2, DRD1, PTGS1, SLC6A2, TBXAS1, ADRA1D, HTR2A, MAPK1, ADORA2A, ADORA1, SLC6A4, OPRM1, DRD3, OPRD1, OPRK1, HTR2B, HTR6, ESRRG, SLC6A3, KMT2A, ESR2, ABCG2, ESRRB	12.5436	Cell Cycle, Chromatin organization, Circadian Clock, Chromatin modifying enzymes, Intracellular signaling by second messengers, Signaling by Nuclear Receptors, Transcriptional regulation of granulopoiesis, Cellular Senescence, Deubiquitination, ESR-mediated signaling, PIP3 activates AKT signaling, SUMOylation, Signaling by TGF-beta Receptor Complex, TCF dependent signaling in response to WNT, Dea…	50
LINCS	ALL	PC3	CARNIVAL	Metabase_All	MEN1, ESR1, NR3C1, ADRA2A, ADORA3, CHRM1, DRD2, ADRA2B, ADRA2C, CHRM3, TACR2, DRD1, PTGS1, SLC6A2, TBXAS1, ADRA1D, HTR2A, MAPK1, ADORA2A, ADORA1, SLC6A4, OPRM1, DRD3, OPRD1, OPRK1, HTR2B, HTR6, ESRRG, SLC6A3, KMT2A, ESR2, ABCG2, ESRRB	12.466	Chromatin organization, Circadian Clock, Chromatin modifying enzymes, Intracellular signaling by second messengers, MAPK family signaling cascades, Signaling by Nuclear Receptors, Signaling by Receptor Tyrosine Kinases, Deubiquitination, ESR-mediated signaling, PIP3 activates AKT signaling, Signaling by Interleukins, Signaling by TGF-beta Receptor Complex, Toll-like Receptor Cascades, Estrogen-de…	47
LINCS	BING	PC3	CARNIVAL	Metabase_High	MEN1, ESR1, NR3C1, ADRA2A, ADORA3, CHRM1, DRD2, ADRA2B, ADRA2C, CHRM3, TACR2, DRD1, PTGS1, SLC6A2, TBXAS1, ADRA1D, HTR2A, MAPK1, ADORA2A, ADORA1, SLC6A4, OPRM1, DRD3, OPRD1, OPRK1, HTR2B, HTR6, ESRRG, SLC6A3, KMT2A, ESR2, ABCG2, ESRRB	12.3625	Cell Cycle, Biological oxidations, Intracellular signaling by second messengers, Signaling by Nuclear Receptors, Transcriptional regulation of granulopoiesis, ESR-mediated signaling, PI3K/AKT Signaling in Cancer, PIP3 activates AKT signaling, SUMOylation, Signaling by Interleukins, Signaling by NTRKs, Toll-like Receptor Cascades, Deactivation of the beta-catenin transactivating complex, Estrogen-…	45
LINCS	ALL	PC3	CARNIVAL	Metabase_Med	MEN1, ESR1, NR3C1, ADRA2A, ADORA3, CHRM1, DRD2, ADRA2B, ADRA2C, CHRM3, TACR2, DRD1, PTGS1, SLC6A2, TBXAS1, ADRA1D, HTR2A, MAPK1, ADORA2A, ADORA1, SLC6A4, OPRM1, DRD3, OPRD1, OPRK1, HTR2B, HTR6, ESRRG, SLC6A3, KMT2A, ESR2, ABCG2, ESRRB	11.3429	Circadian Clock, Intracellular signaling by second messengers, Signaling by Nuclear Receptors, ESR-mediated signaling, PIP3 activates AKT signaling, Signaling by Interleukins, Toll-like Receptor Cascades, Estrogen-dependent gene expression, FOXO-mediated transcription, Interleukin-17 signaling, Interleukin-4 and Interleukin-13 signaling, Oncogene Induced Senescence, Ovarian tumor domain proteases…	38
LINCS	LM	PC3	CARNIVAL	Metabase_High	MEN1, ESR1, NR3C1, ADRA2A, ADORA3, CHRM1, DRD2, ADRA2B, ADRA2C, CHRM3, TACR2, DRD1, PTGS1, SLC6A2, TBXAS1, ADRA1D, HTR2A, MAPK1, ADORA2A, ADORA1, SLC6A4, OPRM1, DRD3, OPRD1, OPRK1, HTR2B, HTR6, ESRRG, SLC6A3, KMT2A, ESR2, ABCG2, ESRRB	10.7471	Circadian Clock, Iron uptake and transport, Signaling by Nuclear Receptors, Transcriptional regulation of granulopoiesis, Cellular Senescence, Deubiquitination, ESR-mediated signaling, SUMOylation, Signaling by TGF-beta Receptor Complex, TCF dependent signaling in response to WNT, Deactivation of the beta-catenin transactivating complex, Estrogen-dependent gene expression, FOXO-mediated transcrip…	42
CMap	BING	PC3	CausalR_RT	Metabase_All	MEN1, ESR1, NR3C1, ADRA2A, ADORA3, CHRM1, DRD2, ADRA2B, ADRA2C, CHRM3, TACR2, DRD1, PTGS1, SLC6A2, TBXAS1, ADRA1D, HTR2A, MAPK1, ADORA2A, ADORA1, SLC6A4, OPRM1, DRD3, OPRD1, OPRK1, HTR2B, HTR6, ESRRG, SLC6A3, KMT2A, ESR2, ABCG2, ESRRB	9.47237	Chromatin organization, Circadian Clock, Chromatin modifying enzymes, Diseases of signal transduction, Intracellular signaling by second messengers, Signaling by Nuclear Receptors, Signaling by Receptor Tyrosine Kinases, Transcriptional regulation of granulopoiesis, ESR-mediated signaling, PI3K/AKT Signaling in Cancer, PIP3 activates AKT signaling, SUMOylation, Signaling by FGFR, Signaling by Ins…	38
CMap	LM	PC3	CausalR_RT	Omnipath	MEN1, ESR1, NR3C1, ADRA2A, ADORA3, CHRM1, DRD2, ADRA2B, ADRA2C, CHRM3, TACR2, DRD1, PTGS1, SLC6A2, TBXAS1, ADRA1D, HTR2A, MAPK1, ADORA2A, ADORA1, SLC6A4, OPRM1, DRD3, OPRD1, OPRK1, HTR2B, HTR6, ESRRG, SLC6A3, KMT2A, ESR2, ABCG2, ESRRB	8.9431	Chromatin organization, Disease, Chromatin modifying enzymes, Diseases of signal transduction, Intracellular signaling by second messengers, MAPK family signaling cascades, Signaling by Receptor Tyrosine Kinases, Signaling by TGF-beta family members, FLT3 Signaling, Fcgamma receptor (FCGR) dependent phagocytosis, MAPK1/MAPK3 signaling, PI3K/AKT Signaling in Cancer, PIP3 activates AKT signaling, S…	32
CMap	ALL	PC3	CARNIVAL	Omnipath	MEN1, ESR1, NR3C1, ADRA2A, ADORA3, CHRM1, DRD2, ADRA2B, ADRA2C, CHRM3, TACR2, DRD1, PTGS1, SLC6A2, TBXAS1, ADRA1D, HTR2A, MAPK1, ADORA2A, ADORA1, SLC6A4, OPRM1, DRD3, OPRD1, OPRK1, HTR2B, HTR6, ESRRG, SLC6A3, KMT2A, ESR2, ABCG2, ESRRB	8.19928	Circadian Clock, Developmental Biology, Signaling by Non-Receptor Tyrosine Kinases, Signaling by TGF-beta family members, Transcriptional regulation of granulopoiesis, Cellular Senescence, SUMOylation, Signaling by PTK6, Signaling by TGF-beta Receptor Complex, Oncogene Induced Senescence, RAF-independent MAPK1/3 activation, SUMO E3 ligases SUMOylate target proteins, Senescence-Associated Secretor…	22
CMap	LM	PC3	CARNIVAL	Metabase_High	MEN1, ESR1, NR3C1, ADRA2A, ADORA3, CHRM1, DRD2, ADRA2B, ADRA2C, CHRM3, TACR2, DRD1, PTGS1, SLC6A2, TBXAS1, ADRA1D, HTR2A, MAPK1, ADORA2A, ADORA1, SLC6A4, OPRM1, DRD3, OPRD1, OPRK1, HTR2B, HTR6, ESRRG, SLC6A3, KMT2A, ESR2, ABCG2, ESRRB	8.11634	Circadian Clock, Diseases of signal transduction, Intracellular signaling by second messengers, Signaling by Nuclear Receptors, Transcriptional regulation of granulopoiesis, Deubiquitination, ESR-mediated signaling, PIP3 activates AKT signaling, SUMOylation, Signaling by Interleukins, TCF dependent signaling in response to WNT, Deactivation of the beta-catenin transactivating complex, Estrogen-de…	34
CMap	LM	PC3	CausalR_RT	Metabase_Med	MEN1, ESR1, NR3C1, ADRA2A, ADORA3, CHRM1, DRD2, ADRA2B, ADRA2C, CHRM3, TACR2, DRD1, PTGS1, SLC6A2, TBXAS1, ADRA1D, HTR2A, MAPK1, ADORA2A, ADORA1, SLC6A4, OPRM1, DRD3, OPRD1, OPRK1, HTR2B, HTR6, ESRRG, SLC6A3, KMT2A, ESR2, ABCG2, ESRRB	8.02965	Circadian Clock, Diseases of signal transduction, Intracellular signaling by second messengers, MAPK family signaling cascades, Regulation of Insulin-like Growth Factor (IGF) transport and uptake by Insulin-like Growth Factor Binding Proteins (IGFBPs), Signaling by Receptor Tyrosine Kinases, FLT3 Signaling, HSP90 chaperone cycle for steroid hormone receptors (SHR), MAPK1/MAPK3 signaling, Oncogeni…	41
CMap	LM	MCF7	CARNIVAL	Metabase_Med	MEN1, ESR1, NR3C1, ADRA2A, ADORA3, CHRM1, DRD2, ADRA2B, ADRA2C, CHRM3, TACR2, DRD1, PTGS1, SLC6A2, TBXAS1, ADRA1D, HTR2A, MAPK1, ADORA2A, ADORA1, SLC6A4, OPRM1, DRD3, OPRD1, OPRK1, HTR2B, HTR6, ESRRG, SLC6A3, KMT2A, ESR2, ABCG2, ESRRB	7.83863	Circadian Clock, Diseases of signal transduction, Intracellular signaling by second messengers, Signaling by Non-Receptor Tyrosine Kinases, Signaling by Nuclear Receptors, Signaling by TGF-beta family members, Signaling by WNT, Transcriptional regulation of granulopoiesis, Cellular Senescence, Deubiquitination, ESR-mediated signaling, Intrinsic Pathway for Apoptosis, PIP3 activates AKT signaling,…	39
LINCS	BING	MCF7	CARNIVAL	Metabase_Med	MEN1, ESR1, NR3C1, ADRA2A, ADORA3, CHRM1, DRD2, ADRA2B, ADRA2C, CHRM3, TACR2, DRD1, PTGS1, SLC6A2, TBXAS1, ADRA1D, HTR2A, MAPK1, ADORA2A, ADORA1, SLC6A4, OPRM1, DRD3, OPRD1, OPRK1, HTR2B, HTR6, ESRRG, SLC6A3, KMT2A, ESR2, ABCG2, ESRRB	7.73049	Cell Cycle, Cellular responses to external stimuli, Cell Cycle, Mitotic, Cellular responses to stress, Diseases of signal transduction, Signaling by Nuclear Receptors, Signaling by TGF-beta family members, Signaling by WNT, Transcriptional regulation of granulopoiesis, Cellular response to heat stress, Deubiquitination, ESR-mediated signaling, HSP90 chaperone cycle for steroid hormone receptors (…	33
CMap	LM	MCF7	CARNIVAL	Metabase_High	MEN1, ESR1, NR3C1, ADRA2A, ADORA3, CHRM1, DRD2, ADRA2B, ADRA2C, CHRM3, TACR2, DRD1, PTGS1, SLC6A2, TBXAS1, ADRA1D, HTR2A, MAPK1, ADORA2A, ADORA1, SLC6A4, OPRM1, DRD3, OPRD1, OPRK1, HTR2B, HTR6, ESRRG, SLC6A3, KMT2A, ESR2, ABCG2, ESRRB	7.27491	Circadian Clock, Cellular responses to stress, Diseases of signal transduction, Intracellular signaling by second messengers, Signaling by Nuclear Receptors, Signaling by TGF-beta family members, Signaling by WNT, Cellular Senescence, Deubiquitination, ESR-mediated signaling, Fc epsilon receptor (FCERI) signaling, PIP3 activates AKT signaling, SUMOylation, Signaling by ERBB4, Signaling by Interle…	41
CMap	LM	PC3	CARNIVAL	Metabase_Med	MEN1, ESR1, NR3C1, ADRA2A, ADORA3, CHRM1, DRD2, ADRA2B, ADRA2C, CHRM3, TACR2, DRD1, PTGS1, SLC6A2, TBXAS1, ADRA1D, HTR2A, MAPK1, ADORA2A, ADORA1, SLC6A4, OPRM1, DRD3, OPRD1, OPRK1, HTR2B, HTR6, ESRRG, SLC6A3, KMT2A, ESR2, ABCG2, ESRRB	7.22695	Circadian Clock, Intracellular signaling by second messengers, Metabolism of lipids, Signaling by Nuclear Receptors, Signaling by WNT, Transcriptional regulation of granulopoiesis, Deubiquitination, ESR-mediated signaling, PIP3 activates AKT signaling, SUMOylation, Signaling by Interleukins, TCF dependent signaling in response to WNT, Deactivation of the beta-catenin transactivating complex, Estr…	33
CMap	LM	PC3	CausalR_RT	Metabase_High	MEN1, ESR1, NR3C1, ADRA2A, ADORA3, CHRM1, DRD2, ADRA2B, ADRA2C, CHRM3, TACR2, DRD1, PTGS1, SLC6A2, TBXAS1, ADRA1D, HTR2A, MAPK1, ADORA2A, ADORA1, SLC6A4, OPRM1, DRD3, OPRD1, OPRK1, HTR2B, HTR6, ESRRG, SLC6A3, KMT2A, ESR2, ABCG2, ESRRB	6.93554	Circadian Clock, Diseases of signal transduction, MAPK family signaling cascades, Regulation of Insulin-like Growth Factor (IGF) transport and uptake by Insulin-like Growth Factor Binding Proteins (IGFBPs), Signaling by Receptor Tyrosine Kinases, ESR-mediated signaling, FLT3 Signaling, MAPK1/MAPK3 signaling, PI3K/AKT Signaling in Cancer, PIP3 activates AKT signaling, Post-translational protein ph…	34
CMap	LM	MCF7	CARNIVAL	Metabase_All	MEN1, ESR1, NR3C1, ADRA2A, ADORA3, CHRM1, DRD2, ADRA2B, ADRA2C, CHRM3, TACR2, DRD1, PTGS1, SLC6A2, TBXAS1, ADRA1D, HTR2A, MAPK1, ADORA2A, ADORA1, SLC6A4, OPRM1, DRD3, OPRD1, OPRK1, HTR2B, HTR6, ESRRG, SLC6A3, KMT2A, ESR2, ABCG2, ESRRB	6.87943	Diseases of signal transduction, Signaling by Nuclear Receptors, Transcriptional regulation of granulopoiesis, ESR-mediated signaling, HSP90 chaperone cycle for steroid hormone receptors (SHR), SUMOylation, Signaling by Interleukins, Estrogen-dependent gene expression, Extra-nuclear estrogen signaling, FOXO-mediated transcription, Formation of the beta-catenin:TCF transactivating complex, Interle…	19
CMap	LM	MCF7	CausalR_Network	Omnipath	MEN1, ESR1, NR3C1, ADRA2A, ADORA3, CHRM1, DRD2, ADRA2B, ADRA2C, CHRM3, TACR2, DRD1, PTGS1, SLC6A2, TBXAS1, ADRA1D, HTR2A, MAPK1, ADORA2A, ADORA1, SLC6A4, OPRM1, DRD3, OPRD1, OPRK1, HTR2B, HTR6, ESRRG, SLC6A3, KMT2A, ESR2, ABCG2, ESRRB	6.05061	Cell Cycle, Cellular responses to external stimuli, Developmental Biology, Cell Cycle, Mitotic, Cellular responses to stress, Intracellular signaling by second messengers, Signaling by Nuclear Receptors, Transcriptional regulation of granulopoiesis, Cellular Senescence, Deubiquitination, ESR-mediated signaling, Intrinsic Pathway for Apoptosis, PIP3 activates AKT signaling, SUMOylation, Signaling …	25
CMap	BING	MCF7	CARNIVAL	Metabase_High	MEN1, ESR1, NR3C1, ADRA2A, ADORA3, CHRM1, DRD2, ADRA2B, ADRA2C, CHRM3, TACR2, DRD1, PTGS1, SLC6A2, TBXAS1, ADRA1D, HTR2A, MAPK1, ADORA2A, ADORA1, SLC6A4, OPRM1, DRD3, OPRD1, OPRK1, HTR2B, HTR6, ESRRG, SLC6A3, KMT2A, ESR2, ABCG2, ESRRB	5.88941	Chromatin organization, Circadian Clock, Chromatin modifying enzymes, Diseases of signal transduction, Intracellular signaling by second messengers, Signaling by Non-Receptor Tyrosine Kinases, Signaling by Nuclear Receptors, Signaling by TGF-beta family members, Transcriptional regulation of granulopoiesis, Cellular Senescence, Deubiquitination, ESR-mediated signaling, Signaling by PTK6, Signalin…	27
CMap	ALL	PC3	CausalR_Network	Omnipath	MEN1, ESR1, NR3C1, ADRA2A, ADORA3, CHRM1, DRD2, ADRA2B, ADRA2C, CHRM3, TACR2, DRD1, PTGS1, SLC6A2, TBXAS1, ADRA1D, HTR2A, MAPK1, ADORA2A, ADORA1, SLC6A4, OPRM1, DRD3, OPRD1, OPRK1, HTR2B, HTR6, ESRRG, SLC6A3, KMT2A, ESR2, ABCG2, ESRRB	5.64207	Cell Cycle, Cellular responses to external stimuli, Circadian Clock, Developmental Biology, Cellular responses to stress, Intrinsic Pathway for Apoptosis, PIP3 activates AKT signaling, Oncogene Induced Senescence, Oxidative Stress Induced Senescence, PTEN Regulation, Regulation of HSF1-mediated heat shock response, Transcriptional regulation by RUNX2, Regulation of RUNX2 expression and activity, …	15
CMap	LM	PC3	CARNIVAL	Metabase_All	MEN1, ESR1, NR3C1, ADRA2A, ADORA3, CHRM1, DRD2, ADRA2B, ADRA2C, CHRM3, TACR2, DRD1, PTGS1, SLC6A2, TBXAS1, ADRA1D, HTR2A, MAPK1, ADORA2A, ADORA1, SLC6A4, OPRM1, DRD3, OPRD1, OPRK1, HTR2B, HTR6, ESRRG, SLC6A3, KMT2A, ESR2, ABCG2, ESRRB	5.27327	Intracellular signaling by second messengers, Transcriptional regulation of granulopoiesis, Deubiquitination, SUMOylation, TCF dependent signaling in response to WNT, Deactivation of the beta-catenin transactivating complex, Estrogen-dependent gene expression, SUMO E3 ligases SUMOylate target proteins, RUNX2 regulates bone development, SUMOylation of intracellular receptors	10
LINCS	BING	MCF7	CausalR_Network	Metabase_High	MEN1, ESR1, NR3C1, ADRA2A, ADORA3, CHRM1, DRD2, ADRA2B, ADRA2C, CHRM3, TACR2, DRD1, PTGS1, SLC6A2, TBXAS1, ADRA1D, HTR2A, MAPK1, ADORA2A, ADORA1, SLC6A4, OPRM1, DRD3, OPRD1, OPRK1, HTR2B, HTR6, ESRRG, SLC6A3, KMT2A, ESR2, ABCG2, ESRRB	4.91721	Cellular responses to external stimuli, Circadian Clock, Programmed Cell Death, Apoptosis, Cellular responses to stress, Diseases of metabolism, Diseases of signal transduction, Intracellular signaling by second messengers, Iron uptake and transport, Signaling by Non-Receptor Tyrosine Kinases, Signaling by Nuclear Receptors, Signaling by TGF-beta family members, Signaling by WNT, Cellular Senesce…	47
LINCS	BING	MCF7	CausalR_Network	Metabase_Med	MEN1, ESR1, NR3C1, ADRA2A, ADORA3, CHRM1, DRD2, ADRA2B, ADRA2C, CHRM3, TACR2, DRD1, PTGS1, SLC6A2, TBXAS1, ADRA1D, HTR2A, MAPK1, ADORA2A, ADORA1, SLC6A4, OPRM1, DRD3, OPRD1, OPRK1, HTR2B, HTR6, ESRRG, SLC6A3, KMT2A, ESR2, ABCG2, ESRRB	4.78516	Cellular responses to external stimuli, Circadian Clock, Programmed Cell Death, Apoptosis, Cellular responses to stress, Diseases of metabolism, Diseases of signal transduction, Intracellular signaling by second messengers, Iron uptake and transport, Signaling by Non-Receptor Tyrosine Kinases, Signaling by Nuclear Receptors, Signaling by TGF-beta family members, Signaling by WNT, Cellular Senesce…	48
CMap	ALL	MCF7	CARNIVAL	Metabase_High	MEN1, ESR1, NR3C1, ADRA2A, ADORA3, CHRM1, DRD2, ADRA2B, ADRA2C, CHRM3, TACR2, DRD1, PTGS1, SLC6A2, TBXAS1, ADRA1D, HTR2A, MAPK1, ADORA2A, ADORA1, SLC6A4, OPRM1, DRD3, OPRD1, OPRK1, HTR2B, HTR6, ESRRG, SLC6A3, KMT2A, ESR2, ABCG2, ESRRB	4.62525	Circadian Clock, Signaling by Non-Receptor Tyrosine Kinases, Signaling by Nuclear Receptors, Signaling by TGF-beta family members, Deubiquitination, ESR-mediated signaling, SUMOylation, Signaling by ERBB4, Signaling by PTK6, Signaling by TGF-beta Receptor Complex, Deactivation of the beta-catenin transactivating complex, Estrogen-dependent gene expression, FOXO-mediated transcription, Interleukin…	27
CMap	ALL	MCF7	CausalR_RT	Metabase_Med	MEN1, ESR1, NR3C1, ADRA2A, ADORA3, CHRM1, DRD2, ADRA2B, ADRA2C, CHRM3, TACR2, DRD1, PTGS1, SLC6A2, TBXAS1, ADRA1D, HTR2A, MAPK1, ADORA2A, ADORA1, SLC6A4, OPRM1, DRD3, OPRD1, OPRK1, HTR2B, HTR6, ESRRG, SLC6A3, KMT2A, ESR2, ABCG2, ESRRB	4.58838	Chromatin organization, Chromatin modifying enzymes, Transmission across Chemical Synapses, GPCR ligand binding, Neurotransmitter receptors and postsynaptic signal transmission, Activation of NMDA receptors and postsynaptic events, Class A/1 (Rhodopsin-like receptors), G alpha (i) signalling events, Interleukin-17 signaling, NCAM signaling for neurite out-growth, Transcriptional Regulation by MEC…	15
CMap	BING	MCF7	CARNIVAL	Metabase_Med	MEN1, ESR1, NR3C1, ADRA2A, ADORA3, CHRM1, DRD2, ADRA2B, ADRA2C, CHRM3, TACR2, DRD1, PTGS1, SLC6A2, TBXAS1, ADRA1D, HTR2A, MAPK1, ADORA2A, ADORA1, SLC6A4, OPRM1, DRD3, OPRD1, OPRK1, HTR2B, HTR6, ESRRG, SLC6A3, KMT2A, ESR2, ABCG2, ESRRB	4.48812	Circadian Clock, Intracellular signaling by second messengers, Signaling by Non-Receptor Tyrosine Kinases, Signaling by Nuclear Receptors, Signaling by TGF-beta family members, Deubiquitination, ESR-mediated signaling, Signaling by PTK6, Signaling by TGF-beta Receptor Complex, Deactivation of the beta-catenin transactivating complex, Estrogen-dependent gene expression, FOXO-mediated transcription…	21
LINCS	BING	MCF7	CARNIVAL	Metabase_High	MEN1, ESR1, NR3C1, ADRA2A, ADORA3, CHRM1, DRD2, ADRA2B, ADRA2C, CHRM3, TACR2, DRD1, PTGS1, SLC6A2, TBXAS1, ADRA1D, HTR2A, MAPK1, ADORA2A, ADORA1, SLC6A4, OPRM1, DRD3, OPRD1, OPRK1, HTR2B, HTR6, ESRRG, SLC6A3, KMT2A, ESR2, ABCG2, ESRRB	4.13966	Cellular responses to external stimuli, Cellular responses to stress, Signaling by Nuclear Receptors, Signaling by TGF-beta family members, Transcriptional regulation of granulopoiesis, Cellular response to heat stress, Deubiquitination, ESR-mediated signaling, HSP90 chaperone cycle for steroid hormone receptors (SHR), SUMOylation, Signaling by TGF-beta Receptor Complex, Estrogen-dependent gene e…	21
CMap	ALL	MCF7	CausalR_Network	Omnipath	MEN1, ESR1, NR3C1, ADRA2A, ADORA3, CHRM1, DRD2, ADRA2B, ADRA2C, CHRM3, TACR2, DRD1, PTGS1, SLC6A2, TBXAS1, ADRA1D, HTR2A, MAPK1, ADORA2A, ADORA1, SLC6A4, OPRM1, DRD3, OPRD1, OPRK1, HTR2B, HTR6, ESRRG, SLC6A3, KMT2A, ESR2, ABCG2, ESRRB	4.07314	Cellular responses to external stimuli, Cellular responses to stress, Post-translational protein modification, Signaling by Nuclear Receptors, Deubiquitination, PIP3 activates AKT signaling, Signaling by TGF-beta Receptor Complex, Nuclear Receptor transcription pathway, SUMOylation of intracellular receptors, Transcriptional activity of SMAD2/SMAD3:SMAD4 heterotrimer, SMAD2/SMAD3:SMAD4 heterotrim…	11
CMap	BING	MCF7	CausalR_RT	Metabase_Med	MEN1, ESR1, NR3C1, ADRA2A, ADORA3, CHRM1, DRD2, ADRA2B, ADRA2C, CHRM3, TACR2, DRD1, PTGS1, SLC6A2, TBXAS1, ADRA1D, HTR2A, MAPK1, ADORA2A, ADORA1, SLC6A4, OPRM1, DRD3, OPRD1, OPRK1, HTR2B, HTR6, ESRRG, SLC6A3, KMT2A, ESR2, ABCG2, ESRRB	3.91429	Diseases of signal transduction, MAPK family signaling cascades, Signaling by Non-Receptor Tyrosine Kinases, Signaling by Receptor Tyrosine Kinases, FLT3 Signaling, MAPK1/MAPK3 signaling, Platelet Aggregation (Plug Formation), Signaling by ERBB4, Signaling by Interleukins, Signaling by PTK6, Toll-like Receptor Cascades, Interleukin-17 signaling, Interleukin-4 and Interleukin-13 signaling, Nuclear…	28
LINCS	LM	MCF7	CausalR_RT	Metabase_Med	MEN1, ESR1, NR3C1, ADRA2A, ADORA3, CHRM1, DRD2, ADRA2B, ADRA2C, CHRM3, TACR2, DRD1, PTGS1, SLC6A2, TBXAS1, ADRA1D, HTR2A, MAPK1, ADORA2A, ADORA1, SLC6A4, OPRM1, DRD3, OPRD1, OPRK1, HTR2B, HTR6, ESRRG, SLC6A3, KMT2A, ESR2, ABCG2, ESRRB	3.80484	Neuronal System, Transport of small molecules, Integration of energy metabolism, Platelet activation, signaling and aggregation, Signaling by Nuclear Receptors, Signaling by WNT, Transmission across Chemical Synapses, ESR-mediated signaling, GPCR ligand binding, Neurotransmitter receptors and postsynaptic signal transmission, Regulation of insulin secretion, Thrombin signalling through proteinase…	20
LINCS	BING	MCF7	CARNIVAL	Metabase_All	MEN1, ESR1, NR3C1, ADRA2A, ADORA3, CHRM1, DRD2, ADRA2B, ADRA2C, CHRM3, TACR2, DRD1, PTGS1, SLC6A2, TBXAS1, ADRA1D, HTR2A, MAPK1, ADORA2A, ADORA1, SLC6A4, OPRM1, DRD3, OPRD1, OPRK1, HTR2B, HTR6, ESRRG, SLC6A3, KMT2A, ESR2, ABCG2, ESRRB	3.73482	Signaling by TGF-beta family members, Signaling by TGF-beta Receptor Complex, Interleukin-4 and Interleukin-13 signaling, RUNX1 regulates transcription of genes involved in differentiation of HSCs, Transcriptional activity of SMAD2/SMAD3:SMAD4 heterotrimer, SMAD2/SMAD3:SMAD4 heterotrimer regulates transcription	6
LINCS	ALL	MCF7	CausalR_RT	Metabase_All	MEN1, ESR1, NR3C1, ADRA2A, ADORA3, CHRM1, DRD2, ADRA2B, ADRA2C, CHRM3, TACR2, DRD1, PTGS1, SLC6A2, TBXAS1, ADRA1D, HTR2A, MAPK1, ADORA2A, ADORA1, SLC6A4, OPRM1, DRD3, OPRD1, OPRK1, HTR2B, HTR6, ESRRG, SLC6A3, KMT2A, ESR2, ABCG2, ESRRB	3.40181	Signaling by WNT, GPCR ligand binding, TCF dependent signaling in response to WNT, Class A/1 (Rhodopsin-like receptors), G alpha (i) signalling events, G alpha (q) signalling events, Peptide ligand-binding receptors	7
CMap	ALL	PC3	CARNIVAL	Metabase_High	MEN1, ESR1, NR3C1, ADRA2A, ADORA3, CHRM1, DRD2, ADRA2B, ADRA2C, CHRM3, TACR2, DRD1, PTGS1, SLC6A2, TBXAS1, ADRA1D, HTR2A, MAPK1, ADORA2A, ADORA1, SLC6A4, OPRM1, DRD3, OPRD1, OPRK1, HTR2B, HTR6, ESRRG, SLC6A3, KMT2A, ESR2, ABCG2, ESRRB	3.29303	Circadian Clock, Signaling by TGF-beta family members, Transcriptional regulation of granulopoiesis, Cellular Senescence, SUMOylation, Signaling by TGF-beta Receptor Complex, Nuclear Receptor transcription pathway, Oncogene Induced Senescence, Ovarian tumor domain proteases, Oxidative Stress Induced Senescence, SUMO E3 ligases SUMOylate target proteins, Transcriptional regulation by RUNX2, RUNX1 …	17
CMap	BING	PC3	CARNIVAL	Metabase_High	MEN1, ESR1, NR3C1, ADRA2A, ADORA3, CHRM1, DRD2, ADRA2B, ADRA2C, CHRM3, TACR2, DRD1, PTGS1, SLC6A2, TBXAS1, ADRA1D, HTR2A, MAPK1, ADORA2A, ADORA1, SLC6A4, OPRM1, DRD3, OPRD1, OPRK1, HTR2B, HTR6, ESRRG, SLC6A3, KMT2A, ESR2, ABCG2, ESRRB	3.26825	SUMOylation, SUMO E3 ligases SUMOylate target proteins, Transcriptional regulation by RUNX1, Transcriptional regulation by RUNX2, Transcriptional regulation by the AP-2 (TFAP2) family of transcription factors, TFAP2 (AP-2) family regulates transcription of growth factors and their receptors, Transcriptional activity of SMAD2/SMAD3:SMAD4 heterotrimer, SMAD2/SMAD3:SMAD4 heterotrimer regulates trans…	8
CMap	BING	PC3	CARNIVAL	Metabase_All	MEN1, ESR1, NR3C1, ADRA2A, ADORA3, CHRM1, DRD2, ADRA2B, ADRA2C, CHRM3, TACR2, DRD1, PTGS1, SLC6A2, TBXAS1, ADRA1D, HTR2A, MAPK1, ADORA2A, ADORA1, SLC6A4, OPRM1, DRD3, OPRD1, OPRK1, HTR2B, HTR6, ESRRG, SLC6A3, KMT2A, ESR2, ABCG2, ESRRB	3.26356	Transcriptional regulation by RUNX1, Transcriptional regulation by the AP-2 (TFAP2) family of transcription factors, RUNX1 regulates transcription of genes involved in differentiation of HSCs, TFAP2 (AP-2) family regulates transcription of growth factors and their receptors	4
LINCS	ALL	MCF7	CARNIVAL	Metabase_All	MEN1, ESR1, NR3C1, ADRA2A, ADORA3, CHRM1, DRD2, ADRA2B, ADRA2C, CHRM3, TACR2, DRD1, PTGS1, SLC6A2, TBXAS1, ADRA1D, HTR2A, MAPK1, ADORA2A, ADORA1, SLC6A4, OPRM1, DRD3, OPRD1, OPRK1, HTR2B, HTR6, ESRRG, SLC6A3, KMT2A, ESR2, ABCG2, ESRRB	3.02009	Cellular responses to external stimuli, Cell Cycle, Mitotic, Cellular responses to stress, Signaling by Non-Receptor Tyrosine Kinases, Signaling by Nuclear Receptors, Signaling by TGF-beta family members, Transcriptional regulation of granulopoiesis, Cellular Senescence, Deubiquitination, ESR-mediated signaling, SUMOylation, Signaling by ERBB4, Signaling by PTK6, Signaling by TGF-beta Receptor Co…	31
LINCS	ALL	PC3	CausalR_RT	Omnipath	MEN1, ESR1, NR3C1, ADRA2A, ADORA3, CHRM1, DRD2, ADRA2B, ADRA2C, CHRM3, TACR2, DRD1, PTGS1, SLC6A2, TBXAS1, ADRA1D, HTR2A, MAPK1, ADORA2A, ADORA1, SLC6A4, OPRM1, DRD3, OPRD1, OPRK1, HTR2B, HTR6, ESRRG, SLC6A3, KMT2A, ESR2, ABCG2, ESRRB	2.82381	Signaling by TGF-beta family members, Signaling by WNT, TCF dependent signaling in response to WNT, Deactivation of the beta-catenin transactivating complex	4
LINCS	ALL	MCF7	CARNIVAL	Metabase_High	MEN1, ESR1, NR3C1, ADRA2A, ADORA3, CHRM1, DRD2, ADRA2B, ADRA2C, CHRM3, TACR2, DRD1, PTGS1, SLC6A2, TBXAS1, ADRA1D, HTR2A, MAPK1, ADORA2A, ADORA1, SLC6A4, OPRM1, DRD3, OPRD1, OPRK1, HTR2B, HTR6, ESRRG, SLC6A3, KMT2A, ESR2, ABCG2, ESRRB	2.4989	Cellular responses to external stimuli, Cellular responses to stress, Signaling by Nuclear Receptors, Transcriptional regulation of granulopoiesis, Deubiquitination, ESR-mediated signaling, SUMOylation, Estrogen-dependent gene expression, FOXO-mediated transcription, Interleukin-4 and Interleukin-13 signaling, Oncogene Induced Senescence, Ovarian tumor domain proteases, SUMO E3 ligases SUMOylate …	21
CMap	LM	PC3	CausalR_RT	Metabase_All	MEN1, ESR1, NR3C1, ADRA2A, ADORA3, CHRM1, DRD2, ADRA2B, ADRA2C, CHRM3, TACR2, DRD1, PTGS1, SLC6A2, TBXAS1, ADRA1D, HTR2A, MAPK1, ADORA2A, ADORA1, SLC6A4, OPRM1, DRD3, OPRD1, OPRK1, HTR2B, HTR6, ESRRG, SLC6A3, KMT2A, ESR2, ABCG2, ESRRB	2.38547	Chromatin organization, Chromatin modifying enzymes, Deactivation of the beta-catenin transactivating complex, Formation of the beta-catenin:TCF transactivating complex, Signaling by high-kinase activity BRAF mutants, FOXO-mediated transcription of oxidative stress, metabolic and neuronal genes, MAP2K and MAPK activation	7
CMap	BING	MCF7	CausalR_RT	Metabase_High	MEN1, ESR1, NR3C1, ADRA2A, ADORA3, CHRM1, DRD2, ADRA2B, ADRA2C, CHRM3, TACR2, DRD1, PTGS1, SLC6A2, TBXAS1, ADRA1D, HTR2A, MAPK1, ADORA2A, ADORA1, SLC6A4, OPRM1, DRD3, OPRD1, OPRK1, HTR2B, HTR6, ESRRG, SLC6A3, KMT2A, ESR2, ABCG2, ESRRB	2.35477	Integration of energy metabolism, MAPK family signaling cascades, Signaling by Receptor Tyrosine Kinases, FLT3 Signaling, GPCR ligand binding, Platelet Aggregation (Plug Formation), Regulation of insulin secretion, Signaling by ERBB4, Signaling by Interleukins, Toll-like Receptor Cascades, Class A/1 (Rhodopsin-like receptors), G alpha (i) signalling events, Interleukin-17 signaling, Nuclear signa…	25
LINCS	ALL	MCF7	CARNIVAL	Metabase_Med	MEN1, ESR1, NR3C1, ADRA2A, ADORA3, CHRM1, DRD2, ADRA2B, ADRA2C, CHRM3, TACR2, DRD1, PTGS1, SLC6A2, TBXAS1, ADRA1D, HTR2A, MAPK1, ADORA2A, ADORA1, SLC6A4, OPRM1, DRD3, OPRD1, OPRK1, HTR2B, HTR6, ESRRG, SLC6A3, KMT2A, ESR2, ABCG2, ESRRB	2.1332	Signaling by Nuclear Receptors, Transcriptional regulation of granulopoiesis, Deubiquitination, ESR-mediated signaling, Signaling by Interleukins, Signaling by TGF-beta Receptor Complex, Estrogen-dependent gene expression, Interleukin-4 and Interleukin-13 signaling, Oncogene Induced Senescence, Ovarian tumor domain proteases, Transcriptional regulation by RUNX1, Transcriptional regulation by RUNX…	17
LINCS	ALL	MCF7	CausalR_RT	Metabase_High	MEN1, ESR1, NR3C1, ADRA2A, ADORA3, CHRM1, DRD2, ADRA2B, ADRA2C, CHRM3, TACR2, DRD1, PTGS1, SLC6A2, TBXAS1, ADRA1D, HTR2A, MAPK1, ADORA2A, ADORA1, SLC6A4, OPRM1, DRD3, OPRD1, OPRK1, HTR2B, HTR6, ESRRG, SLC6A3, KMT2A, ESR2, ABCG2, ESRRB	2.08928	Cell Cycle, Cellular responses to external stimuli, Programmed Cell Death, Apoptosis, Cell Cycle, Mitotic, Cellular responses to stress, Diseases of signal transduction, Disorders of transmembrane transporters, Intracellular signaling by second messengers, MAPK family signaling cascades, Signaling by WNT, Deubiquitination, FLT3 Signaling, Fc epsilon receptor (FCERI) signaling, M Phase, MAPK1/MAPK…	24
LINCS	BING	MCF7	CausalR_Network	Metabase_All	MEN1, ESR1, NR3C1, ADRA2A, ADORA3, CHRM1, DRD2, ADRA2B, ADRA2C, CHRM3, TACR2, DRD1, PTGS1, SLC6A2, TBXAS1, ADRA1D, HTR2A, MAPK1, ADORA2A, ADORA1, SLC6A4, OPRM1, DRD3, OPRD1, OPRK1, HTR2B, HTR6, ESRRG, SLC6A3, KMT2A, ESR2, ABCG2, ESRRB	2.0115	Circadian Clock, FOXO-mediated transcription, Nuclear Receptor transcription pathway	3
LINCS	LM	PC3	CausalR_RT	Metabase_All	MEN1, ESR1, NR3C1, ADRA2A, ADORA3, CHRM1, DRD2, ADRA2B, ADRA2C, CHRM3, TACR2, DRD1, PTGS1, SLC6A2, TBXAS1, ADRA1D, HTR2A, MAPK1, ADORA2A, ADORA1, SLC6A4, OPRM1, DRD3, OPRD1, OPRK1, HTR2B, HTR6, ESRRG, SLC6A3, KMT2A, ESR2, ABCG2, ESRRB	1.98468	Cellular responses to external stimuli, Programmed Cell Death, Transport of small molecules, Apoptosis, Cell Cycle, Mitotic, Cellular responses to stress, Diseases of signal transduction, Disorders of transmembrane transporters, Intracellular signaling by second messengers, MAPK family signaling cascades, Signaling by WNT, Deubiquitination, FLT3 Signaling, Fc epsilon receptor (FCERI) signaling, G…	26
CMap	ALL	PC3	CARNIVAL	Metabase_All	MEN1, ESR1, NR3C1, ADRA2A, ADORA3, CHRM1, DRD2, ADRA2B, ADRA2C, CHRM3, TACR2, DRD1, PTGS1, SLC6A2, TBXAS1, ADRA1D, HTR2A, MAPK1, ADORA2A, ADORA1, SLC6A4, OPRM1, DRD3, OPRD1, OPRK1, HTR2B, HTR6, ESRRG, SLC6A3, KMT2A, ESR2, ABCG2, ESRRB	1.95184	Circadian Clock, Cell Cycle, Mitotic, Signaling by Non-Receptor Tyrosine Kinases, Signaling by TGF-beta family members, Signaling by WNT, Transcriptional regulation of granulopoiesis, Cellular Senescence, Deubiquitination, Signaling by PTK6, Signaling by TGF-beta Receptor Complex, TCF dependent signaling in response to WNT, Deactivation of the beta-catenin transactivating complex, Formation of th…	32
CMap	ALL	MCF7	CausalR_RT	Omnipath	MEN1, ESR1, NR3C1, ADRA2A, ADORA3, CHRM1, DRD2, ADRA2B, ADRA2C, CHRM3, TACR2, DRD1, PTGS1, SLC6A2, TBXAS1, ADRA1D, HTR2A, MAPK1, ADORA2A, ADORA1, SLC6A4, OPRM1, DRD3, OPRD1, OPRK1, HTR2B, HTR6, ESRRG, SLC6A3, KMT2A, ESR2, ABCG2, ESRRB	1.92517	Cell Cycle, Circadian Clock, Cell Cycle, Mitotic, Diseases of signal transduction, Iron uptake and transport, Extra-nuclear estrogen signaling, Transcriptional regulation by RUNX2, Estrogen-dependent nuclear events downstream of ESR-membrane signaling, Regulation of RUNX2 expression and activity	9
CMap	LM	MCF7	CausalR_RT	Metabase_High	MEN1, ESR1, NR3C1, ADRA2A, ADORA3, CHRM1, DRD2, ADRA2B, ADRA2C, CHRM3, TACR2, DRD1, PTGS1, SLC6A2, TBXAS1, ADRA1D, HTR2A, MAPK1, ADORA2A, ADORA1, SLC6A4, OPRM1, DRD3, OPRD1, OPRK1, HTR2B, HTR6, ESRRG, SLC6A3, KMT2A, ESR2, ABCG2, ESRRB	1.7193	Cell Cycle, Cell Cycle, Mitotic, HSP90 chaperone cycle for steroid hormone receptors (SHR), M Phase, Neurotransmitter receptors and postsynaptic signal transmission, RHO GTPase Effectors, SUMOylation, Activation of NMDA receptors and postsynaptic events, L1CAM interactions, Nuclear Receptor transcription pathway, RHO GTPases activate IQGAPs, SUMO E3 ligases SUMOylate target proteins, Post NMDA re…	14
LINCS	ALL	PC3	CausalR_RT	Metabase_Med	MEN1, ESR1, NR3C1, ADRA2A, ADORA3, CHRM1, DRD2, ADRA2B, ADRA2C, CHRM3, TACR2, DRD1, PTGS1, SLC6A2, TBXAS1, ADRA1D, HTR2A, MAPK1, ADORA2A, ADORA1, SLC6A4, OPRM1, DRD3, OPRD1, OPRK1, HTR2B, HTR6, ESRRG, SLC6A3, KMT2A, ESR2, ABCG2, ESRRB	1.52657	GPCR ligand binding, Class A/1 (Rhodopsin-like receptors), G alpha (i) signalling events, Peptide ligand-binding receptors	4
LINCS	BING	PC3	CausalR_RT	Omnipath	MEN1, ESR1, NR3C1, ADRA2A, ADORA3, CHRM1, DRD2, ADRA2B, ADRA2C, CHRM3, TACR2, DRD1, PTGS1, SLC6A2, TBXAS1, ADRA1D, HTR2A, MAPK1, ADORA2A, ADORA1, SLC6A4, OPRM1, DRD3, OPRD1, OPRK1, HTR2B, HTR6, ESRRG, SLC6A3, KMT2A, ESR2, ABCG2, ESRRB	1.51336	Signaling by TGF-beta family members, Deactivation of the beta-catenin transactivating complex	2
CMap	ALL	PC3	CausalR_RT	Metabase_All	MEN1, ESR1, NR3C1, ADRA2A, ADORA3, CHRM1, DRD2, ADRA2B, ADRA2C, CHRM3, TACR2, DRD1, PTGS1, SLC6A2, TBXAS1, ADRA1D, HTR2A, MAPK1, ADORA2A, ADORA1, SLC6A4, OPRM1, DRD3, OPRD1, OPRK1, HTR2B, HTR6, ESRRG, SLC6A3, KMT2A, ESR2, ABCG2, ESRRB	1.36714	Signaling by WNT, GPCR ligand binding, TCF dependent signaling in response to WNT	3
CMap	LM	MCF7	CausalR_RT	Omnipath	MEN1, ESR1, NR3C1, ADRA2A, ADORA3, CHRM1, DRD2, ADRA2B, ADRA2C, CHRM3, TACR2, DRD1, PTGS1, SLC6A2, TBXAS1, ADRA1D, HTR2A, MAPK1, ADORA2A, ADORA1, SLC6A4, OPRM1, DRD3, OPRD1, OPRK1, HTR2B, HTR6, ESRRG, SLC6A3, KMT2A, ESR2, ABCG2, ESRRB	1.34562	Cell Cycle, Cell Cycle, Mitotic, Post-translational protein modification, Signaling by TGF-beta family members, Deubiquitination, Signaling by TGF-beta Receptor Complex, Deactivation of the beta-catenin transactivating complex, Transcriptional regulation by RUNX2, RUNX2 regulates osteoblast differentiation, Transcriptional activity of SMAD2/SMAD3:SMAD4 heterotrimer	10
CMap	BING	MCF7	CausalR_RT	Metabase_All	MEN1, ESR1, NR3C1, ADRA2A, ADORA3, CHRM1, DRD2, ADRA2B, ADRA2C, CHRM3, TACR2, DRD1, PTGS1, SLC6A2, TBXAS1, ADRA1D, HTR2A, MAPK1, ADORA2A, ADORA1, SLC6A4, OPRM1, DRD3, OPRD1, OPRK1, HTR2B, HTR6, ESRRG, SLC6A3, KMT2A, ESR2, ABCG2, ESRRB	1.32736	Signaling by Non-Receptor Tyrosine Kinases, Signaling by TGF-beta family members, Deubiquitination, PI3K/AKT Signaling in Cancer, PIP3 activates AKT signaling, Signaling by ERBB4, Signaling by Interleukins, Signaling by PTK6, Interleukin-17 signaling, Negative regulation of the PI3K/AKT network, Estrogen-dependent nuclear events downstream of ESR-membrane signaling, PI5P, PP2A and IER3 Regulate P…	12
LINCS	BING	MCF7	CausalR_RT	Metabase_High	MEN1, ESR1, NR3C1, ADRA2A, ADORA3, CHRM1, DRD2, ADRA2B, ADRA2C, CHRM3, TACR2, DRD1, PTGS1, SLC6A2, TBXAS1, ADRA1D, HTR2A, MAPK1, ADORA2A, ADORA1, SLC6A4, OPRM1, DRD3, OPRD1, OPRK1, HTR2B, HTR6, ESRRG, SLC6A3, KMT2A, ESR2, ABCG2, ESRRB	1.32284	Programmed Cell Death, Apoptosis, Diseases of signal transduction, Disorders of transmembrane transporters, Intracellular signaling by second messengers, Signaling by WNT, Deubiquitination, FLT3 Signaling, Fc epsilon receptor (FCERI) signaling, GPCR ligand binding, MAPK1/MAPK3 signaling, PIP3 activates AKT signaling, Signaling by Interleukins, TCF dependent signaling in response to WNT, Class A/1…	21
LINCS	BING	MCF7	CausalR_RT	Metabase_Med	MEN1, ESR1, NR3C1, ADRA2A, ADORA3, CHRM1, DRD2, ADRA2B, ADRA2C, CHRM3, TACR2, DRD1, PTGS1, SLC6A2, TBXAS1, ADRA1D, HTR2A, MAPK1, ADORA2A, ADORA1, SLC6A4, OPRM1, DRD3, OPRD1, OPRK1, HTR2B, HTR6, ESRRG, SLC6A3, KMT2A, ESR2, ABCG2, ESRRB	1.32279	Programmed Cell Death, Apoptosis, Diseases of signal transduction, Disorders of transmembrane transporters, Intracellular signaling by second messengers, Deubiquitination, Fc epsilon receptor (FCERI) signaling, GPCR ligand binding, PIP3 activates AKT signaling, Signaling by Interleukins, TCF dependent signaling in response to WNT, Class A/1 (Rhodopsin-like receptors), G alpha (i) signalling event…	20
CMap	ALL	MCF7	CausalR_RT	Metabase_High	MEN1, ESR1, NR3C1, ADRA2A, ADORA3, CHRM1, DRD2, ADRA2B, ADRA2C, CHRM3, TACR2, DRD1, PTGS1, SLC6A2, TBXAS1, ADRA1D, HTR2A, MAPK1, ADORA2A, ADORA1, SLC6A4, OPRM1, DRD3, OPRD1, OPRK1, HTR2B, HTR6, ESRRG, SLC6A3, KMT2A, ESR2, ABCG2, ESRRB	1.29379	Chromatin organization, Chromatin modifying enzymes, NCAM signaling for neurite out-growth, Transcriptional Regulation by MECP2, CREB1 phosphorylation through NMDA receptor-mediated activation of RAS signaling	5
LINCS	BING	PC3	CausalR_RT	Metabase_All	MEN1, ESR1, NR3C1, ADRA2A, ADORA3, CHRM1, DRD2, ADRA2B, ADRA2C, CHRM3, TACR2, DRD1, PTGS1, SLC6A2, TBXAS1, ADRA1D, HTR2A, MAPK1, ADORA2A, ADORA1, SLC6A4, OPRM1, DRD3, OPRD1, OPRK1, HTR2B, HTR6, ESRRG, SLC6A3, KMT2A, ESR2, ABCG2, ESRRB	1.05215	Signaling by WNT, G alpha (s) signalling events	2
CMap	ALL	MCF7	CausalR_RT	Metabase_All	MEN1, ESR1, NR3C1, ADRA2A, ADORA3, CHRM1, DRD2, ADRA2B, ADRA2C, CHRM3, TACR2, DRD1, PTGS1, SLC6A2, TBXAS1, ADRA1D, HTR2A, MAPK1, ADORA2A, ADORA1, SLC6A4, OPRM1, DRD3, OPRD1, OPRK1, HTR2B, HTR6, ESRRG, SLC6A3, KMT2A, ESR2, ABCG2, ESRRB	0.808799	Chromatin organization, Chromatin modifying enzymes, Diseases of signal transduction, Signaling by Nuclear Receptors, Signaling by Receptor Tyrosine Kinases, Signaling by Rho GTPases, Signaling by TGF-beta family members, ESR-mediated signaling, Signaling by FGFR, Estrogen-dependent gene expression, G alpha (12/13) signalling events, PTEN Regulation, Signaling by FGFR2, Transcriptional regulation…	17
CMap	BING	PC3	CausalR_RT	Metabase_High	MEN1, ESR1, NR3C1, ADRA2A, ADORA3, CHRM1, DRD2, ADRA2B, ADRA2C, CHRM3, TACR2, DRD1, PTGS1, SLC6A2, TBXAS1, ADRA1D, HTR2A, MAPK1, ADORA2A, ADORA1, SLC6A4, OPRM1, DRD3, OPRD1, OPRK1, HTR2B, HTR6, ESRRG, SLC6A3, KMT2A, ESR2, ABCG2, ESRRB	0.790387	Signaling by Nuclear Receptors, TFAP2 (AP-2) family regulates transcription of growth factors and their receptors	2
LINCS	LM	MCF7	CausalR_RT	Metabase_All	MEN1, ESR1, NR3C1, ADRA2A, ADORA3, CHRM1, DRD2, ADRA2B, ADRA2C, CHRM3, TACR2, DRD1, PTGS1, SLC6A2, TBXAS1, ADRA1D, HTR2A, MAPK1, ADORA2A, ADORA1, SLC6A4, OPRM1, DRD3, OPRD1, OPRK1, HTR2B, HTR6, ESRRG, SLC6A3, KMT2A, ESR2, ABCG2, ESRRB	0.71303	Signaling by Rho GTPases, Transmission across Chemical Synapses, Neurotransmitter receptors and postsynaptic signal transmission, G alpha (12/13) signalling events	4
LINCS	ALL	PC3	CausalR_RT	Metabase_All	MEN1, ESR1, NR3C1, ADRA2A, ADORA3, CHRM1, DRD2, ADRA2B, ADRA2C, CHRM3, TACR2, DRD1, PTGS1, SLC6A2, TBXAS1, ADRA1D, HTR2A, MAPK1, ADORA2A, ADORA1, SLC6A4, OPRM1, DRD3, OPRD1, OPRK1, HTR2B, HTR6, ESRRG, SLC6A3, KMT2A, ESR2, ABCG2, ESRRB	0.701085	G alpha (s) signalling events	1
LINCS	BING	MCF7	CausalR_RT	Metabase_All	MEN1, ESR1, NR3C1, ADRA2A, ADORA3, CHRM1, DRD2, ADRA2B, ADRA2C, CHRM3, TACR2, DRD1, PTGS1, SLC6A2, TBXAS1, ADRA1D, HTR2A, MAPK1, ADORA2A, ADORA1, SLC6A4, OPRM1, DRD3, OPRD1, OPRK1, HTR2B, HTR6, ESRRG, SLC6A3, KMT2A, ESR2, ABCG2, ESRRB	0.547761	Transmission across Chemical Synapses, Neurotransmitter receptors and postsynaptic signal transmission	2
LINCS	BING	PC3	CausalR_RT	Metabase_Med	MEN1, ESR1, NR3C1, ADRA2A, ADORA3, CHRM1, DRD2, ADRA2B, ADRA2C, CHRM3, TACR2, DRD1, PTGS1, SLC6A2, TBXAS1, ADRA1D, HTR2A, MAPK1, ADORA2A, ADORA1, SLC6A4, OPRM1, DRD3, OPRD1, OPRK1, HTR2B, HTR6, ESRRG, SLC6A3, KMT2A, ESR2, ABCG2, ESRRB	0.470923	GPCR ligand binding, Class A/1 (Rhodopsin-like receptors), G alpha (i) signalling events, Peptide ligand-binding receptors	4
CMap	ALL	PC3	CausalR_RT	Metabase_Med	MEN1, ESR1, NR3C1, ADRA2A, ADORA3, CHRM1, DRD2, ADRA2B, ADRA2C, CHRM3, TACR2, DRD1, PTGS1, SLC6A2, TBXAS1, ADRA1D, HTR2A, MAPK1, ADORA2A, ADORA1, SLC6A4, OPRM1, DRD3, OPRD1, OPRK1, HTR2B, HTR6, ESRRG, SLC6A3, KMT2A, ESR2, ABCG2, ESRRB	0.418301	Signaling by Interleukins, Activation of NMDA receptors and postsynaptic events, Post NMDA receptor activation events	3
CMap	ALL	PC3	CausalR_RT	Metabase_High	MEN1, ESR1, NR3C1, ADRA2A, ADORA3, CHRM1, DRD2, ADRA2B, ADRA2C, CHRM3, TACR2, DRD1, PTGS1, SLC6A2, TBXAS1, ADRA1D, HTR2A, MAPK1, ADORA2A, ADORA1, SLC6A4, OPRM1, DRD3, OPRD1, OPRK1, HTR2B, HTR6, ESRRG, SLC6A3, KMT2A, ESR2, ABCG2, ESRRB	0.394375	Activation of NMDA receptors and postsynaptic events, FCERI mediated MAPK activation	2
LINCS	LM	PC3	CausalR_RT	Metabase_High	MEN1, ESR1, NR3C1, ADRA2A, ADORA3, CHRM1, DRD2, ADRA2B, ADRA2C, CHRM3, TACR2, DRD1, PTGS1, SLC6A2, TBXAS1, ADRA1D, HTR2A, MAPK1, ADORA2A, ADORA1, SLC6A4, OPRM1, DRD3, OPRD1, OPRK1, HTR2B, HTR6, ESRRG, SLC6A3, KMT2A, ESR2, ABCG2, ESRRB	0.370538	Toll-like Receptor Cascades	1
CMap	LM	MCF7	CausalR_RT	Metabase_All	MEN1, ESR1, NR3C1, ADRA2A, ADORA3, CHRM1, DRD2, ADRA2B, ADRA2C, CHRM3, TACR2, DRD1, PTGS1, SLC6A2, TBXAS1, ADRA1D, HTR2A, MAPK1, ADORA2A, ADORA1, SLC6A4, OPRM1, DRD3, OPRD1, OPRK1, HTR2B, HTR6, ESRRG, SLC6A3, KMT2A, ESR2, ABCG2, ESRRB	0.121446	Growth hormone receptor signaling, Post NMDA receptor activation events	2
LINCS	BING	PC3	CausalR_RT	Metabase_High	MEN1, ESR1, NR3C1, ADRA2A, ADORA3, CHRM1, DRD2, ADRA2B, ADRA2C, CHRM3, TACR2, DRD1, PTGS1, SLC6A2, TBXAS1, ADRA1D, HTR2A, MAPK1, ADORA2A, ADORA1, SLC6A4, OPRM1, DRD3, OPRD1, OPRK1, HTR2B, HTR6, ESRRG, SLC6A3, KMT2A, ESR2, ABCG2, ESRRB	0.0439563	Deubiquitination	1
CMap	ALL	MCF7	CARNIVAL	Metabase_All	MEN1, ESR1, NR3C1, ADRA2A, ADORA3, CHRM1, DRD2, ADRA2B, ADRA2C, CHRM3, TACR2, DRD1, PTGS1, SLC6A2, TBXAS1, ADRA1D, HTR2A, MAPK1, ADORA2A, ADORA1, SLC6A4, OPRM1, DRD3, OPRD1, OPRK1, HTR2B, HTR6, ESRRG, SLC6A3, KMT2A, ESR2, ABCG2, ESRRB	0		0
CMap	LM	MCF7	CausalR_RT	Metabase_Med	MEN1, ESR1, NR3C1, ADRA2A, ADORA3, CHRM1, DRD2, ADRA2B, ADRA2C, CHRM3, TACR2, DRD1, PTGS1, SLC6A2, TBXAS1, ADRA1D, HTR2A, MAPK1, ADORA2A, ADORA1, SLC6A4, OPRM1, DRD3, OPRD1, OPRK1, HTR2B, HTR6, ESRRG, SLC6A3, KMT2A, ESR2, ABCG2, ESRRB	0		0
CMap	BING	PC3	CausalR_RT	Metabase_Med	MEN1, ESR1, NR3C1, ADRA2A, ADORA3, CHRM1, DRD2, ADRA2B, ADRA2C, CHRM3, TACR2, DRD1, PTGS1, SLC6A2, TBXAS1, ADRA1D, HTR2A, MAPK1, ADORA2A, ADORA1, SLC6A4, OPRM1, DRD3, OPRD1, OPRK1, HTR2B, HTR6, ESRRG, SLC6A3, KMT2A, ESR2, ABCG2, ESRRB	0		0
LINCS	ALL	MCF7	CausalR_RT	Metabase_Med	MEN1, ESR1, NR3C1, ADRA2A, ADORA3, CHRM1, DRD2, ADRA2B, ADRA2C, CHRM3, TACR2, DRD1, PTGS1, SLC6A2, TBXAS1, ADRA1D, HTR2A, MAPK1, ADORA2A, ADORA1, SLC6A4, OPRM1, DRD3, OPRD1, OPRK1, HTR2B, HTR6, ESRRG, SLC6A3, KMT2A, ESR2, ABCG2, ESRRB	0		0
LINCS	ALL	PC3	CausalR_RT	Metabase_High	MEN1, ESR1, NR3C1, ADRA2A, ADORA3, CHRM1, DRD2, ADRA2B, ADRA2C, CHRM3, TACR2, DRD1, PTGS1, SLC6A2, TBXAS1, ADRA1D, HTR2A, MAPK1, ADORA2A, ADORA1, SLC6A4, OPRM1, DRD3, OPRD1, OPRK1, HTR2B, HTR6, ESRRG, SLC6A3, KMT2A, ESR2, ABCG2, ESRRB	0		0
LINCS	LM	MCF7	CausalR_RT	Metabase_High	MEN1, ESR1, NR3C1, ADRA2A, ADORA3, CHRM1, DRD2, ADRA2B, ADRA2C, CHRM3, TACR2, DRD1, PTGS1, SLC6A2, TBXAS1, ADRA1D, HTR2A, MAPK1, ADORA2A, ADORA1, SLC6A4, OPRM1, DRD3, OPRD1, OPRK1, HTR2B, HTR6, ESRRG, SLC6A3, KMT2A, ESR2, ABCG2, ESRRB	0		0
